# Supplementary material for: Phenotypic subgrouping and multi-omics analyses reveal reduced diazepam-binding inhibitor (DBI) protein levels in autism spectrum disorder with severe language impairment
Source: PLoS One. 2019 Mar 28;14(3):e0214198. doi: 10.1371/journal.pone.0214198 (PMC6438570; doi:10.1371/journal.pone.0214198)
Supplement: S1 Table — (XLS) [file pone.0214198.s001.xls]

## Sheet: S1_Table
S1 Table. Demographic information of individuals with ASD and unaffected individuals included in this study.
Individuals with ASD and unaffected individuals whose ADI-R data and transcriptome profiles used in this study
Individual Code	Family Code	BloodID	Age	Diagnosis	ASD Subgroup	Ethnicity
AU025005	AU0250	HI0050	16	Autism	G1 (Blue)	Not Hispanic or Latino
AU028905	AU0289	HI0110	13	Autism	G1 (Blue)	Hispanic or Latino
AU007605	AU0076	HI0217	15	Autism	G1 (Blue)	Not Hispanic or Latino
AU017504	AU0175	HI0266	13	Autism	G1 (Blue)	Not Hispanic or Latino
AU045004	AU0450	HI0570	14	Autism	G1 (Blue)	Not Hispanic or Latino
AU015003	AU0150	HI0591	12	Autism	G1 (Blue)	Not Hispanic or Latino
AU005604	AU0056	HI0613	28	Autism	G1 (Blue)	Not Hispanic or Latino
AU029803	AU0298	HI0624	13	Autism	G1 (Blue)	Not Hispanic or Latino
AU041904	AU0419	HI0649	15	Autism	G1 (Blue)	Not Hispanic or Latino
AU043203	AU0432	HI0652	22	Autism	G1 (Blue)	Not Hispanic or Latino
AU043604	AU0436	HI0700	13	Autism	G1 (Blue)	Not Hispanic or Latino
AU051504	AU0515	HI0792	13	Autism	G1 (Blue)	Not Hispanic or Latino
AU060004	AU0600	HI0927	14	Autism	G1 (Blue)	Not Hispanic or Latino
AU015903	AU0159	HI0928	17	Autism	G1 (Blue)	Not Hispanic or Latino
AU005303	AU0053	HI1102	18	Autism	G1 (Blue)	Not Hispanic or Latino
AU056604	AU0566	HI1234	10	Autism	G1 (Blue)	Not Hispanic or Latino
AU005215	AU0052	HI1276	9	Autism	G1 (Blue)	Not Hispanic or Latino
AU005214	AU0052	HI1279	11	Autism	G1 (Blue)	Not Hispanic or Latino
AU024004	AU0240	HI1364	14	Autism	G1 (Blue)	Not Hispanic or Latino
AU073107	AU0731	HI1367	10	Autism	G1 (Blue)	Hispanic or Latino
AU069604	AU0696	HI1428	11	Autism	G1 (Blue)	Not Hispanic or Latino
AU069603	AU0696	HI1429	11	Autism	G1 (Blue)	Not Hispanic or Latino
AU016803	AU0168	HI1492	17	Autism	G1 (Blue)	Not Hispanic or Latino
AU053504	AU0535	HI1495	10	Autism	G1 (Blue)	Not Hispanic or Latino
AU048103	AU0481	HI1555	15	Autism	G1 (Blue)	Not Hispanic or Latino
AU073804	AU0738	HI2251	13	Autism	G1 (Blue)	Not Hispanic or Latino
AU072504	AU0725	HI1657	11	Autism	G2 (Green)	Not Hispanic or Latino
AU079103	AU0791	HI1861	13	Autism	G2 (Green)	Unknown
AU070808	AU0708	HI1911	21	Autism	G2 (Green)	Not Hispanic or Latino
AU062203	AU0622	HI1943	12	Autism	G2 (Green)	Not Hispanic or Latino
AU067703	AU0677	HI2008	18	Autism	G2 (Green)	Not Hispanic or Latino
AU081203	AU0812	HI2028	16	Autism	G2 (Green)	Not Hispanic or Latino
AU080403	AU0804	HI2039	14	Autism	G2 (Green)	Not Hispanic or Latino
AU083604	AU0836	HI2163	9	Autism	G2 (Green)	Not Hispanic or Latino
AU0920301	AU09203	HI2402	10	Autism	G2 (Green)	Not Hispanic or Latino
AU0905301	AU09053	HI2427	9	Autism	G2 (Green)	Hispanic or Latino
AU0549302	AU05493	HI2437	10	Autism	G2 (Green)	Not Hispanic or Latino
AU0917302	AU09173	HI2530	12	Autism	G3 (Red)	Not Hispanic or Latino
AU0941301	AU09413	HI2532	12	Autism	G3 (Red)	Not Hispanic or Latino
AU0934301	AU09343	HI2536	13	Autism	G3 (Red)	Hispanic or Latino
AU0943301	AU09433	HI2575	14	Autism	G3 (Red)	Not Hispanic or Latino
AU0943302	AU09433	HI2576	12	Autism	G3 (Red)	Not Hispanic or Latino
AU0616303	AU06163	HI2597	14	Autism	G3 (Red)	Hispanic or Latino
AU0962301	AU09623	HI2609	15	Autism	G3 (Red)	Hispanic or Latino
AU1048302	AU10483	HI2677	13	Autism	G3 (Red)	Hispanic or Latino
AU1048301	AU10483	HI2679	16	Autism	G3 (Red)	Hispanic or Latino
AU1047302	AU10473	HI2680	12	Autism	G3 (Red)	Not Hispanic or Latino
AU1047312	AU10473	HI2683	13	Autism	G3 (Red)	Not Hispanic or Latino
AU1078302	AU10783	HI2687	12	Autism	G3 (Red)	Not Hispanic or Latino
AU1007302	AU10073	HI2706	8	Autism	G3 (Red)	Not Hispanic or Latino
AU0997302	AU09973	HI2779	9	Autism	G3 (Red)	Not Hispanic or Latino
AU0997301	AU09973	HI2781	13	Autism	G3 (Red)	Not Hispanic or Latino
AU0955303	AU09553	HI2791	6	Autism	G3 (Red)	Hispanic or Latino
AU1102301	AU11023	HI2815	13	Autism	G3 (Red)	Hispanic or Latino
AU1102303	AU11023	HI2824	7	Autism	G3 (Red)	Hispanic or Latino
AU1069301	AU10693	HI2828	15	Autism	G3 (Red)	Hispanic or Latino
AU1182301	AU11823	HI2835	15	Autism	G3 (Red)	Not Hispanic or Latino
AU1182302	AU11823	HI2846	13	Autism	G3 (Red)	Not Hispanic or Latino
AU1174301	AU11743	HI2853	10	Autism	G3 (Red)	Not Hispanic or Latino
AU1164302	AU11643	HI2883	9	Autism	G3 (Red)	Not Hispanic or Latino
AU1097301	AU10973	HI2905	12	Autism	G3 (Red)	Not Hispanic or Latino
AU1204302	AU12043	HI2983	8	Autism	G3 (Red)	Not Hispanic or Latino
AU1261301	AU12613	HI3118	13	Autism	G3 (Red)	Not Hispanic or Latino
AU1270301	AU12703	HI3290	13	Autism	G3 (Red)	Not Hispanic or Latino
AU1327304	AU13273	HI3303	10	Autism	G3 (Red)	Hispanic or Latino
AU0883301	AU08833	HI3323	9	Autism	G4 (Yellow)	Not Hispanic or Latino
AU1339302	AU13393	HI3369	8	Autism	G4 (Yellow)	Not Hispanic or Latino
AU1025301	AU10253	HI3379	18	Autism	G4 (Yellow)	Not Hispanic or Latino
AU1067301	AU10673	HI3424	8	Autism	G4 (Yellow)	Not Hispanic or Latino
AU1332302	AU13323	HI3470	8	Autism	G4 (Yellow)	Not Hispanic or Latino
AU1196302	AU11963	HI3522	11	Autism	G4 (Yellow)	Not Hispanic or Latino
AU1409301	AU14093	HI3599	10	Autism	G4 (Yellow)	Not Hispanic or Latino
AU1397301	AU13973	HI3660	9	Autism	G4 (Yellow)	Hispanic or Latino
AU1417301	AU14173	HI3673	7	Autism	G4 (Yellow)	Hispanic or Latino
AU1520301	AU15203	HI4002	15	Autism	G4 (Yellow)	Not Hispanic or Latino
AU1156303	AU11563	HI4004	5	Autism	G4 (Yellow)	Not Hispanic or Latino
AU1498302	AU14983	HI4185	11	Autism	G4 (Yellow)	Not Hispanic or Latino
AU1494302	AU14943	HI4196	14	Autism	G4 (Yellow)	Not Hispanic or Latino
AU1546302	AU15463	HI4341	7	Autism	G4 (Yellow)	Hispanic or Latino
AU1056301	AU10563	HI4420	14	Autism	G4 (Yellow)	Not Hispanic or Latino
AU1008302	AU10083	HI4461	16	Autism	G4 (Yellow)	Hispanic or Latino
AU1648301	AU16483	HI4751	9	Autism	G4 (Yellow)	Not Hispanic or Latino
AU1652301	AU16523	HI4820	5	Autism	G4 (Yellow)	Not Hispanic or Latino
AU1685302	AU16853	HI4838	8	Autism	G4 (Yellow)	Not Hispanic or Latino
AU1196301	AU11963	HI4870	15	Autism	G4 (Yellow)	Not Hispanic or Latino
AU032503	AU0325	HI0365	20	Unaffected	Control	Unknown
AU020105	AU0201	HI0507	13	Unaffected	Control	Not Hispanic or Latino
AU005605	AU0056	HI0614	26	Unaffected	Control	Not Hispanic or Latino
AU007505	AU0075	HI0742	10	Unaffected	Control	Not Hispanic or Latino
AU057903	AU0579	HI0813	16	Unaffected	Control	Not Hispanic or Latino
AU060003	AU0600	HI0925	15	Unaffected	Control	Not Hispanic or Latino
AU019404	AU0194	HI1047	20	Unaffected	Control	Not Hispanic or Latino
AU062903	AU0629	HI1161	34	Unaffected	Control	Not Hispanic or Latino
AU059407	AU0594	HI1534	9	Unaffected	Control	Not Hispanic or Latino
AU059405	AU0594	HI1535	14	Unaffected	Control	Not Hispanic or Latino
AU059406	AU0594	HI1537	13	Unaffected	Control	Not Hispanic or Latino
AU059403	AU0594	HI1539	18	Unaffected	Control	Not Hispanic or Latino
AU061405	AU0614	HI1545	14	Unaffected	Control	Not Hispanic or Latino
AU001504	AU0015	HI1693	17	Unaffected	Control	Not Hispanic or Latino
AU077503	AU0775	HI1706	20	Unaffected	Control	Not Hispanic or Latino
AU053304	AU0533	HI1788	16	Unaffected	Control	Not Hispanic or Latino
AU045012	AU0450	HI1866	11	Unaffected	Control	Not Hispanic or Latino
AU083605	AU0836	HI2162	7	Unaffected	Control	Not Hispanic or Latino
AU0885301	AU08853	HI2356	24	Unaffected	Control	Unknown
AU0885304	AU08853	HI2357	20	Unaffected	Control	Unknown
AU0903303	AU09033	HI2442	5	Unaffected	Control	Unknown
AU0943303	AU09433	HI2577	5	Unaffected	Control	Not Hispanic or Latino
AU1135201	AU11352	HI2723	14	Unaffected	Control	Hispanic or Latino
AU1135203	AU11352	HI2725	10	Unaffected	Control	Hispanic or Latino
AU1283302	AU12833	HI3216	12	Unaffected	Control	Not Hispanic or Latino
AU1331304	AU13313	HI3304	10	Unaffected	Control	Hispanic or Latino
AU1346304	AU13463	HI3987	6	Unaffected	Control	Not Hispanic or Latino
AU1429304	AU14293	HI4090	8	Unaffected	Control	Not Hispanic or Latino
AU069606	AU0696	HI4281	3	Unaffected	Control	Not Hispanic or Latino
Individuals with ASD and unaffected individuals whose LCLs were cultured for proteome and/or Western blot analysis in this study
Individual Code	Family Code	BloodID	Age	Diagnosis	ASD Subgroup	Ethnicity
AU056604	AU0566	HI1234	10	Autism	G1 (Blue)	Not Hispanic or Latino
AU016803	AU0168	HI1492	17	Autism	G1 (Blue)	Not Hispanic or Latino
AU053504	AU0535	HI1495	10	Autism	G1 (Blue)	Not Hispanic or Latino
AU081203	AU0812	HI2028	16	Autism	G1 (Blue)	Not Hispanic or Latino
AU073804	AU0738	HI2251	13	Autism	G1 (Blue)	Not Hispanic or Latino
AU1008302	AU1008	HI4461	16	Autism	G1 (Blue)	Not Hispanic or Latino
AU1648301	AU1648	HI4751	9	Autism	G1 (Blue)	Hispanic or Latino
AU1685302	AU1685	HI4838	8	Autism	G1 (Blue)	Hispanic or Latino
AU1196301	AU1196	HI4870	15	Autism	G1 (Blue)	Not Hispanic or Latino
AU060004	AU0600	HI0927	14	Autism	G2 (Green)	Not Hispanic or Latino
AU005303	AU0053	HI1102	18	Autism	G2 (Green)	Not Hispanic or Latino
AU069604	AU0696	HI1428	11	Autism	G2 (Green)	Hispanic or Latino
AU070808	AU0708	HI1911	21	Autism	G2 (Green)	Not Hispanic or Latino
AU1048302	AU1048	HI2677	13	Autism	G2 (Green)	Not Hispanic or Latino
AU1164302	AU1164	HI2883	9	Autism	G2 (Green)	Not Hispanic or Latino
AU015003	AU0150	HI0591	12	Autism	G3 (Red)	Not Hispanic or Latino
AU041904	AU0419	HI0649	15	Autism	G3 (Red)	Not Hispanic or Latino
AU051504	AU0515	HI0792	13	Autism	G3 (Red)	Not Hispanic or Latino
AU015903	AU0159	HI0928	17	Autism	G3 (Red)	Not Hispanic or Latino
AU079103	AU0791	HI1861	13	Autism	G3 (Red)	Not Hispanic or Latino
AU062203	AU0622	HI1943	12	Autism	G3 (Red)	Not Hispanic or Latino
AU005604	AU0056	HI0613	28	Autism	G4 (Yellow)	Not Hispanic or Latino
AU029803	AU0298	HI0624	13	Autism	G4 (Yellow)	Not Hispanic or Latino
AU043203	AU0432	HI0652	22	Autism	G4 (Yellow)	Unknown
AU043604	AU0436	HI0700	13	Autism	G4 (Yellow)	Not Hispanic or Latino
AU005215	AU0052	HI1276	9	Autism	G4 (Yellow)	Hispanic or Latino
AU069603	AU0696	HI1429	11	Autism	G4 (Yellow)	Not Hispanic or Latino
AU048103	AU0481	HI1555	15	Autism	G4 (Yellow)	Not Hispanic or Latino
AU067703	AU0677	HI2008	18	Autism	G4 (Yellow)	Not Hispanic or Latino
AU080403	AU0804	HI2039	14	Autism	G4 (Yellow)	Not Hispanic or Latino
AU083604	AU0836	HI2163	9	Autism	G4 (Yellow)	Not Hispanic or Latino
AU1048301	AU1048	HI2679	16	Autism	G4 (Yellow)	Hispanic or Latino
AU0955303	AU0955	HI2791	6	Autism	G4 (Yellow)	Hispanic or Latino
AU1102301	AU1102	HI2815	13	Autism	G4 (Yellow)	Hispanic or Latino
AU1102303	AU1102	HI2824	7	Autism	G4 (Yellow)	Not Hispanic or Latino
AU1546302	AU1546	HI4341	7	Autism	G4 (Yellow)	Not Hispanic or Latino
AU032503	AU0325	HI0365	20	Unaffected	Control	Unknown
AU020105	AU0201	HI0507	13	Unaffected	Control	Not Hispanic or Latino
AU007505	AU0075	HI0742	10	Unaffected	Control	Not Hispanic or Latino
AU057903	AU0579	HI0813	16	Unaffected	Control	Not Hispanic or Latino
AU019404	AU0194	HI1047	20	Unaffected	Control	Not Hispanic or Latino
AU062903	AU0629	HI1161	34	Unaffected	Control	Not Hispanic or Latino
AU059407	AU0594	HI1534	9	Unaffected	Control	Not Hispanic or Latino
AU059405	AU0594	HI1535	14	Unaffected	Control	Not Hispanic or Latino
AU059406	AU0594	HI1537	13	Unaffected	Control	Not Hispanic or Latino
AU059403	AU0594	HI1539	18	Unaffected	Control	Not Hispanic or Latino
AU061405	AU0614	HI1545	14	Unaffected	Control	Not Hispanic or Latino
AU077503	AU0775	HI1706	20	Unaffected	Control	Not Hispanic or Latino
AU053304	AU0533	HI1788	16	Unaffected	Control	Not Hispanic or Latino
AU045012	AU0450	HI1866	11	Unaffected	Control	Not Hispanic or Latino
AU083605	AU0836	HI2162	7	Unaffected	Control	Not Hispanic or Latino
AU0885301	AU08853	HI2356	24	Unaffected	Control	Unknown
AU0885304	AU08853	HI2357	20	Unaffected	Control	Unknown
AU1135203	AU11352	HI2725	10	Unaffected	Control	Hispanic or Latino
AU1429304	AU14293	HI4090	8	Unaffected	Control	Not Hispanic or Latino
AU069606	AU0696	HI4281	3	Unaffected	Control	Not Hispanic or Latino
