# Supplementary material for: Phenotypic subgrouping and multi-omics analyses reveal reduced diazepam-binding inhibitor (DBI) protein levels in autism spectrum disorder with severe language impairment
Source: PLoS One. 2019 Mar 28;14(3):e0214198. doi: 10.1371/journal.pone.0214198 (PMC6438570; doi:10.1371/journal.pone.0214198)
Supplement: S2 Table — (XLS) [file pone.0214198.s002.xls]

## Sheet: All ASD vs Control
S2 Table. List of significantly differentially expressed transcripts in the ASD group and in each subgroup compared to the unaffected control group
The list of significantly differentially expressed transcripts in all ASD group compared with control (All ASD versus control)
Original row	IPA_ID	Flags	Symbol	Entrez Gene Name	Location	Type(s)	Drug(s)	microarray_ID	Gene title	Gene symbol	Gene ID	UniGene title	UniGene symbol	UniGene ID	Nucleotide Title	GI	GenBank Accession	Chromosome location	Chromosome annotation	GroupA mean	GroupA std.dev.	GroupB mean	GroupB std.dev.	Absolute t value	Degrees of freedom	Raw p value	Adj p value	False Discovery Rate	Control_2725_13659315_MDS	Control_3216_13659243_MDS	Control_3304_13659310_MDS	Control_3987_13659264_MDS	Control_4090_13659477_MDS	Control_4281_13659229_MDS	Control_365_13659491_MDS	Control_507_13659272_MDS	Control_614_13659374_MDS	Control_742_13659384_MDS	Control_813_13659265_MDS	Control_925_13659379_MDS	Control_1047_13659237_MDS	Control_1161_13659375_MDS	Control_1534_13659378_MDS	Control_1535_13659486_MDS	Control_1537_13659497_MDS	Control_1539_13659242_MDS	Control_1545_13659259_MDS	Control_1693_13659308_MDS	Control_1706_13659231_MDS
6	1024221		ERV3-1	endogenous retrovirus group 3 member 1, envelope	Cytoplasm	other		1,4				CDNA FLJ40180 fis, clone TESTI2018035		Hs.596334	yr68g08.s1 Soares fetal liver spleen 1NFLS Homo sapiens cDNA clone IMAGE:210494 3-, mRNA sequence	1024221	H65481			0.137591	0.300941	-0.0880823	0.329495	3.38415	53	0	0	0	0.285114	0.245942	-0.317127	0.25595	0.0456521	0.588805	-0.026324	-0.0838151	0.655602	-0.388014	-0.182556	-0.229652	0.519105	0.356801	0.392385	0.158219	0.439337	0.401833	0.452036	0.506133	-0.34486
7	890365							1,40				Transcribed locus		Hs.653381	yl33f10.s1 Soares breast 3NbHBst Homo sapiens cDNA clone IMAGE:160075 3-, mRNA sequence	890365	H21670			0.204371	0.408373	-0.0386249	0.385863	2.75242	44	0	0	0	0.366384	0.0184363	-0.0723727	0.251364	0.0100767	-0.0869516	0.087904	0.6376	0.301857	-0.228901	0.718549	-0.232992	0.217577	0.0120768	-0.222011	-0.0452947	0.0724681	0.100741	0.0404232	1.3835	1.3098
164	3190452							1,19	hypothetical protein LOC729887	LOC729887	729887	Hypothetical protein LOC729887	LOC729887	Hs.568369	ov05e09.s1 NCI_CGAP_Kid3 Homo sapiens cDNA clone IMAGE:1636456 3-, mRNA sequence	3190452	AA999897	16q24.1	Chromosome 16, NC_000016.8 (82707590..82708677)	0.332576	0.327818	0.51705	0.341284	2.52191	49	0	0	0	-0.417747	0.626623	-0.285977	0.459014	0.697751	0.41382	0.355063	0.309829	0.789614	0.799173	0.729977	0.361217	0.697192	0.409515	0.615265	0.440966	-0.210161	0.0443322	0.629541	0.14871	NaN
194	3801978							10,79				Transcribed locus		Hs.603671	qg40h08.x1 Soares_testis_NHT Homo sapiens cDNA clone IMAGE:1837695 3-, mRNA sequence	3801978	AI219775			0.555577	0.340432	0.298024	0.272835	3.61726	39	0	0	0	1.07225	0.293495	0.462647	NaN	0.138908	0.42753	-0.294596	0.422105	0.229519	0.539965	0.375519	0.789828	0.959618	0.497487	1.28288	0.929258	0.474125	0.740777	0.656066	0.991182	0.664684
218	2189425		PRPF40A	pre-mRNA processing factor 40 homolog A	Nucleus	other		100,10	PRP40 pre-mRNA processing factor 40 homolog A (S. cerevisiae)	PRPF40A	55660	PRP40 pre-mRNA processing factor 40 homolog A (S. cerevisiae)	PRPF40A	Hs.643580	zx85b04.s1 Soares ovary tumor NbHOT Homo sapiens cDNA clone IMAGE:810511 3-, mRNA sequence	2189425	AA464541	2q23.3	Chromosome 2, NC_000002.10 (153216334..153283014, complement)	0.54467	0.313509	0.295358	0.309217	3.33753	45	0	0	0	0.998906	0.76103	0.296003	0.549708	NaN	0.0239666	0.693701	0.2811	0.370293	0.24989	0.0592537	0.12135	NaN	1.07864	0.68762	0.732497	0.85513	0.437493	1.00598	0.497294	0.821927
273	3678766							100,52				Transcribed locus		Hs.603380	qf40b03.x1 Soares_testis_NHT Homo sapiens cDNA clone IMAGE:1752461 3-, mRNA sequence	3678766	AI150297			1.05206	0.479074	0.755562	0.386035	2.73097	34	0	0	0	1.08778	0.283003	0.173123	0.718365	NaN	1.73743	2.07553	1.45324	1.18417	0.429705	NaN	0.668759	1.56378	1.21224	1.24473	1.03664	0.657405	NaN	NaN	0.918631	1.10114
319	1088103							100,94							ys85b09.s1 Soares retina N2b4HR Homo sapiens cDNA clone IMAGE:221561 3- similar to gb:M74525 UBIQUITIN-CONJUGATING ENZYME E2-17 KD (HUMAN);, mRNA sequence	1088103	H92525			0.398375	0.405243	0.0589607	0.344549	3.84759	37	0	0	0	0.207237	0.400211	0.234441	0.873742	0.199691	0.359643	-0.0327591	0.593326	0.391421	0.0401176	NaN	NaN	0.744494	0.269144	0.494153	0.0739764	0.148772	0.833374	0.610316	0.0137205	0.803184
392	2177489		MRPL38	mitochondrial ribosomal protein L38	Cytoplasm	other		101,62	mitochondrial ribosomal protein L38	MRPL38	64978	Mitochondrial ribosomal protein L38	MRPL38	Hs.442609	zx77a02.s1 Soares ovary tumor NbHOT Homo sapiens cDNA clone IMAGE:809738 3- similar to TR:G881975 G881975 TES-26. ;, mRNA sequence	2177489	AA454713	17q25.3	Chromosome 17, NC_000017.9 (71406319..71413069, complement)	0.267763	0.353608	0.411443	0.293375	1.96687	42	0	0	0	0.143627	-0.468647	-0.0923839	-0.269762	0.0521645	0.212677	0.283021	0.359595	0.328139	0.938561	0.0759904	0.0843978	0.343727	0.532376	0.94771	0.879341	0.362552	0.950435	0.397699	0.207435	0.13592
417	1011824							101,85				Transcribed locus		Hs.687378	yr40e06.r1 Soares fetal liver spleen 1NFLS Homo sapiens cDNA clone IMAGE:207778 5-, mRNA sequence	1011824	H58992			0.459655	0.355676	0.247798	0.269997	2.8782	38	0	0	0	0.783153	0.325357	0.3852	0.672581	0.186489	0.319708	0.156096	0.681236	0.09248	0.0845735	NaN	0.260351	0.601107	0.556259	0.408173	0.0751291	0.364812	0.691447	0.632603	1.01759	0.421878
434	1645161		MESDC1	mesoderm development candidate 1	Other	other		102,10	mesoderm development candidate 1	MESDC1	59274	Mesoderm development candidate 1	MESDC1	Hs.513071	zk84e09.s1 Soares_pregnant_uterus_NbHPU Homo sapiens cDNA clone IMAGE:489544 3-, mRNA sequence	1645161	AA101822	15q13	Chromosome 15, NC_000015.8 (79081028..79083400)	-0.0514968	0.221501	0.0934336	0.284015	2.82027	61	0	0	0	0.0519971	0.0419007	0.106118	-0.678527	-0.138167	-0.00728773	0.0297706	0.0198699	-0.0233914	0.182526	-0.122363	0.0568734	0.119219	0.0390447	0.448205	-0.120692	-0.0164885	-0.126038	-0.424709	-0.289304	0.334074
436	967768		ARG1	arginase 1	Cytoplasm	enzyme		102101	arginase, liver	ARG1	383	Arginase, liver	ARG1	Hs.440934	yq38b11.s1 Soares fetal liver spleen 1NFLS Homo sapiens cDNA clone IMAGE:198045 3- similar to gb:M14502 ARGINASE (HUMAN);, mRNA sequence	967768	R93602	6q23	Chromosome 6, NC_000006.10 (131936058..131947161)	0.0332528	0.286158	-0.166824	0.329961	3.07402	53	0	0	0	0.0064385	0.26655	-0.00967846	-0.201028	-0.280219	-0.340853	-0.11123	0.564349	-0.389548	-0.0781425	0.777501	-0.129943	0.320053	-0.30871	0.338658	-0.142173	0.308144	-0.0226504	NaN	0.152264	0.361059
456	1939170		RSRC2	arginine and serine rich coiled-coil 2	Other	other		102,22	arginine/serine-rich coiled-coil 2	RSRC2	65117	Arginine/serine-rich coiled-coil 2	RSRC2	Hs.432996	zs46f11.s1 NCI_CGAP_GCB1 Homo sapiens cDNA clone IMAGE:700557 3-, mRNA sequence	1939170	AA291183	12q24.31	Chromosome 12, NC_000012.10 (121555226..121577500, complement)	0.269314	0.210031	0.0934698	0.243006	3.69948	57	0	0	0	0.61104	0.0383084	0.265626	0.0632028	0.281225	0.112459	0.229579	0.177362	0.309915	-0.0343582	-0.0788725	0.267061	0.195423	0.468257	0.53728	0.376355	0.55699	0.278321	-0.096985	0.515199	0.42342
457	3147185							102,23				Transcribed locus, moderately similar to NP_001018860.1 protein LOC401398 [...		Hs.321176	op80g08.s1 Soares_NFL_T_GBC_S1 Homo sapiens cDNA clone IMAGE:1583198 3-, mRNA sequence	3147185	AA971895			-1.66634	0.521423	-1.30359	0.514924	3.11524	45	0	0	0	NaN	-1.01322	-1.20143	-1.40558	-0.654631	-1.69622	-1.31173	-1.69399	-2.20025	-1.27857	-2.04616	-1.42373	-2.70016	-1.3319	-1.54594	-1.49916	-1.38763	-1.96078	-1.57511	-2.49772	-2.26508
462								102,28												0.234796	0.249234	0.105348	0.252293	2.2938	42	0	0	0	-0.194365	0.167038	0.175278	0.777934	0.153507	0.307799	0.27221	0.379583	0.0381451	0.00442165	0.263052	NaN	0.18489	NaN	-0.127656	5.74e-05	0.0896459	0.232675	0.694077	-0.0347295	0.359337
480	2714625		SECISBP2	SECIS binding protein 2	Cytoplasm	translation regulator		102,44	SECIS binding protein 2	SECISBP2	79048	SECIS binding protein 2	SECISBP2	Hs.59804	zj21d07.s1 Soares_fetal_liver_spleen_1NFLS_S1 Homo sapiens cDNA clone IMAGE:450925 3-, mRNA sequence	2714625	AA704707	9q22.2	Chromosome 9, NC_000009.10 (91123232..91164381)	0.372769	0.323149	0.122014	0.343365	3.45725	50	0	0	0	0.779195	0.133652	0.0593602	0.217771	0.259609	0.0151177	-0.0194484	0.525837	0.454013	0.448771	0.102198	-0.129644	NaN	0.311612	0.596793	0.712596	0.322729	0.17226	0.451616	0.55556	0.744485
561	2163999	D	PSEN2	presenilin 2	Cytoplasm	peptidase	tarenflurbil	103,2	presenilin 2 (Alzheimer disease 4)	PSEN2	5664	Presenilin 2 (Alzheimer disease 4)	PSEN2	Hs.25363	zx43f07.s1 Soares_total_fetus_Nb2HF8_9w Homo sapiens cDNA clone IMAGE:789253 3-, mRNA sequence	2163999	AA450249	1q31-q42	Chromosome 1, NC_000001.9 (225125586..225150422)	-0.311297	0.260283	-0.141485	0.24742	3.06735	46	0	0	0	-0.524858	-0.350461	0.0197538	-0.654555	-0.222833	-0.295544	-0.199256	-0.508374	-0.518797	-0.29324	-0.169697	0.0637153	-0.598275	-0.644333	0.0142837	-0.478493	-0.092965	0.114087	-0.64635	-0.482468	-0.203697
623	1734136		SART1	squamous cell carcinoma antigen recognized by T-cells 1	Nucleus	other		103,76							zo78a02.s1 Stratagene pancreas (#937208) Homo sapiens cDNA clone IMAGE:592970 3-, mRNA sequence	1734136	AA159334			0.114622	0.167766	0.0260379	0.280787	1.99751	79	0	0	0	0.213581	0.165928	0.00116832	0.0931647	NaN	0.242834	0.311252	0.224676	0.108896	0.355974	-0.330282	-0.0215378	-0.188576	0.24672	0.112373	0.0690908	0.165754	0.270736	0.122914	0.17152	0.262512
693	2717224							104,41							zj27a04.s1 Soares_fetal_liver_spleen_1NFLS_S1 Homo sapiens cDNA clone IMAGE:451470 3- similar to contains Alu repetitive element;, mRNA sequence	2717224	AA707306			0.0956918	0.280824	-0.044811	0.200858	2.47702	38	0	0	0	0.309579	-0.0765723	-0.13203	-0.598494	-0.282373	-0.339454	-0.0155559	-0.0101144	0.0572851	0.174395	-0.252698	0.0543148	0.468431	0.375998	0.134708	0.311244	0.10909	0.341357	-0.128043	0.342435	0.44846
696	2835616							104,44				Transcribed locus, strongly similar to XP_001105818.1 caspase recruitment d...		Hs.665272	zj50a08.s1 Soares_fetal_liver_spleen_1NFLS_S1 Homo sapiens cDNA clone IMAGE:453686 3-, mRNA sequence	2835616	AA776282			0.227999	0.215704	0.385462	0.259936	2.70759	37	0	0	0	NaN	0.233016	0.312821	NaN	-0.0497349	NaN	0.394042	0.120837	-0.226812	0.109433	NaN	0.436564	NaN	0.189593	0.567366	-0.046162	0.170726	NaN	0.0675859	0.314247	0.472294
697	3239485							104,45				Transcribed locus		Hs.656517	ow68e01.x1 Soares_fetal_liver_spleen_1NFLS_S1 Homo sapiens cDNA clone IMAGE:1651992 3-, mRNA sequence	3239485	AI022132			0.194494	0.327427	-0.0365169	0.309974	3.31559	46	0	0	0	0.455525	0.243799	0.180697	-0.219563	0.122574	0.332595	-0.297016	0.309911	0.284208	-0.202314	-0.431547	0.109792	0.606532	0.409217	0.339182	0.180808	0.0373065	-0.20684	0.208377	0.383279	0.417431
837	2162877							105,74							zx04g10.s1 Soares_total_fetus_Nb2HF8_9w Homo sapiens cDNA clone IMAGE:785538 3- similar to contains LTR5.b2 LTR5 repetitive element ;, mRNA sequence	2162877	AA450332			-0.756646	0.240085	-0.55013	0.360763	3.42927	70	0	0	0	-0.974774	-0.59202	-0.505057	-0.661387	NaN	-0.534637	-0.264112	-0.895138	-0.807876	-0.641568	-0.909993	-0.493393	-0.926344	-0.87208	-0.895908	-1.18017	-0.6687	-0.942491	-0.787651	-1.02005	-0.879113
876	2208113		HNRNPC	heterogeneous nuclear ribonucleoprotein C (C1/C2)	Nucleus	other		106,11	heterogeneous nuclear ribonucleoprotein C (C1/C2)	HNRNPC	3183	Heterogeneous nuclear ribonucleoprotein C (C1/C2)	HNRNPC	Hs.508848	zv14h03.s1 Soares_NhHMPu_S1 Homo sapiens cDNA clone IMAGE:753653 3- similar to contains element MER28 repetitive element ;, mRNA sequence	2208113	AA479962	14q11.2	Chromosome 14, NC_000014.7 (20748555..20807422, complement)	1.43632	0.292436	1.24685	0.296176	3.00291	49	0	0	0	2.05713	1.6135	1.31544	1.07018	0.952206	1.2082	1.38334	1.08418	1.08955	1.2489	1.8884	1.58817	1.50312	0.948744	1.79101	1.3819	1.45317	1.43707	1.5457	1.42631	1.83559
880	2838900		FUS	FUS RNA binding protein	Nucleus	transcription regulator		106,15	fusion (involved in t(12;16) in malignant liposarcoma)	FUS	2521	Fusion (involved in t(12;16) in malignant liposarcoma)	FUS	Hs.513522	af24h11.s1 Soares_total_fetus_Nb2HF8_9w Homo sapiens cDNA clone IMAGE:1032645 3-, mRNA sequence	2838900	AA779569	16p11.2	Chromosome 16, NC_000016.8 (31098954..31110601)	-0.0486695	0.43195	-0.316268	0.314254	3.06765	38	0	0	0	0.355485	0.147898	-0.269204	-0.0480583	-0.287323	-0.141028	-0.669631	0.066092	-0.101137	-0.472837	-0.904297	-0.700838	0.546419	-0.342975	0.579379	0.130984	0.342183	0.448538	-0.186591	0.632484	0.462662
945	817631							106,74				CDNA clone IMAGE:4819084		Hs.130853	yg04f09.s1 Soares infant brain 1NIB Homo sapiens cDNA clone IMAGE:31008 3- similar to gb|M87914|HUMALNE461 Human carcinoma cell-derived Alu RNA transcript, (rRNA); gb:M15169 BETA-2 ADRENERGIC RECEPTOR (HUMAN);contains Alu repetitive element;, mRNA sequenc	817631	R41933			-0.902314	0.401544	-0.600591	0.56556	3.08486	65	0	0	0	-1.22198	-0.855029	-0.683839	-1.02415	NaN	-1.19865	-0.180347	-0.969106	-0.923862	-0.593665	-1.43671	-0.764672	-0.893744	-0.64586	-0.78316	-1.12982	-0.392839	-0.731077	-1.88616	-0.791387	-1.16651
978	3002107		ZNF197	zinc finger protein 197	Nucleus	transcription regulator		107103	zinc finger protein 197	ZNF197	10168	Zinc finger protein 197	ZNF197	Hs.157035	oj30g05.s1 NCI_CGAP_Lu5 Homo sapiens cDNA clone IMAGE:1499864 3- similar to contains L1.t1 L1 L1 repetitive element ;, mRNA sequence	3002107	AA886999	3p21	Chromosome 3, NC_000003.10 (44641515..44664967)	-0.559755	0.359902	-0.313762	0.458879	2.84263	52	0	0	0	-0.483664	-0.444732	-0.384576	-1.19645	-0.308326	-0.262828	-0.619664	-0.874322	-0.444631	-0.356677	-1.91082	-0.528395	NaN	-0.315644	-0.123116	NaN	-0.335175	-0.722612	-0.357517	-0.45691	-0.647297
1060	3899096							107,80				Transcribed locus		Hs.649362	ql67e03.x1 Soares_NhHMPu_S1 Homo sapiens cDNA clone IMAGE:1877404 3-, mRNA sequence	3899096	AI276822			-0.411621	0.233198	-0.621231	0.38327	3.42995	82	0	0	0	-0.691799	-0.619218	-0.397883	-0.581421	-0.33657	-0.345525	0.00433359	-0.685043	-0.486495	-0.415304	-0.480028	-0.517236	-0.455097	-0.344875	-0.270603	-0.440249	-0.485538	-0.461584	-0.00145905	-0.286313	-0.545613
1120	1056099							108,37							yu85a09.s1 Soares fetal liver spleen 1NFLS Homo sapiens cDNA clone IMAGE:240568 3- similar to contains Alu repetitive element;, mRNA sequence	1056099	H78010			-0.00448606	0.367793	-0.2651	0.31483	3.29266	39	0	0	0	0.0332356	0.0703857	0.0945837	-0.00632026	-0.295973	-0.564894	-0.189469	0.294499	0.152723	-0.445903	0.805886	-0.0232186	NaN	0.140613	0.103647	0.492313	-1.1375	-0.340546	-0.0175134	0.479545	0.245872
1121	869205							108,38							yl75b11.s1 Soares infant brain 1NIB Homo sapiens cDNA clone IMAGE:43770 3-, mRNA sequence	869205	H05653			1.68678	0.853323	1.2237	0.401233	2.71654	30	0	0	0	2.01827	1.93031	1.30676	NaN	0.342679	1.42935	1.38278	1.77814	1.60663	1.42914	2.98021	1.20187	1.59702	1.33644	1.71996	1.44898	1.87119	1.2731	1.46376	1.28924	2.35604
1192	2106592		TRIM33	tripartite motif containing 33	Nucleus	transcription regulator		109101	tripartite motif-containing 33	TRIM33	51592	Tripartite motif-containing 33	TRIM33	Hs.26837	zv52e08.s1 Soares_testis_NHT Homo sapiens cDNA clone IMAGE:757286 3-, mRNA sequence	2106592	AA426120	1p13.1	Chromosome 1, NC_000001.9 (114736922..114855304, complement)	-0.505736	0.208767	-0.730922	0.268731	4.64279	62	0	0	0	-0.512457	-0.465714	-0.361173	-0.506377	-0.680739	-0.514776	-0.360607	-0.306622	-0.686706	-0.897588	-0.844628	-0.92448	-0.540195	-0.442596	-0.644756	-0.217984	-0.351339	-0.708504	-0.260953	-0.558382	-0.128694
1238	1712349		GSTM2	glutathione S-transferase mu 2	Cytoplasm	enzyme		109,46	glutathione S-transferase M2 (muscle)	GSTM2	2946	Glutathione S-transferase M2 (muscle)	GSTM2	Hs.279837	zl43c06.s1 Soares_pregnant_uterus_NbHPU Homo sapiens cDNA clone IMAGE:504682 3- similar to gb:M63509 GLUTATHIONE S-TRANSFERASE MUSCLE (HUMAN);, mRNA sequence	1712349	AA142971	1p13.3	Chromosome 1, NC_000001.9 (110012214..110019431)	-0.296904	0.283149	-0.118117	0.398672	2.62624	68	0	0	0	0.101217	0.111379	-0.103443	-0.288732	-0.115736	-0.392314	-0.455954	0.0161657	-0.345175	-0.588388	-0.729753	-0.524168	-0.495972	-0.21297	-0.576252	-0.414277	-0.332094	-0.259252	-0.323678	-0.250521	-0.686075
1240	2657386							109,48							zj69d07.s1 Soares_fetal_liver_spleen_1NFLS_S1 Homo sapiens cDNA clone IMAGE:460141 3-, mRNA sequence	2657386	AA676864			0.134888	0.154022	0.0394242	0.175333	2.74564	51	0	0	0	0.0339553	0.311768	0.079659	0.270277	-0.034718	0.0780834	-0.014688	0.0663383	0.499443	0.191383	-0.0694473	-0.175971	0.214985	0.123187	0.354145	0.122839	0.216982	0.194114	0.291787	0.211726	0.393718
1246	3869957		ECE2	endothelin converting enzyme 2	Plasma Membrane	peptidase		109,53	endothelin converting enzyme 2	ECE2	9718	Endothelin converting enzyme 2	ECE2	Hs.146161	qk10a08.x1 NCI_CGAP_Kid3 Homo sapiens cDNA clone IMAGE:1868534 3-, mRNA sequence	3869957	AI261754	.	Chromosome 3, NC_000003.10 (185450143..185459241)///Chromosome 3, NC_000003.10 (185450212..185493513)	-0.0484702	0.248828	0.0914257	0.304584	2.40005	53	0	0	0	-0.0823568	NaN	-0.226343	0.00603984	0.189233	-0.132792	-0.151592	-0.376242	-0.169291	0.082807	-0.0941194	-0.166706	0.241769	-0.399623	-0.0726884	0.263215	-0.156206	0.126198	0.555226	-0.209005	-0.0146131
1315	3056397							11,18				Transcribed locus		Hs.666228	on26e05.s1 NCI_CGAP_Lu5 Homo sapiens cDNA clone IMAGE:1557824 3-, mRNA sequence	3056397	AA917005			0.46809	0.319896	0.16988	0.340274	4.13599	51	0	0	0	0.965579	0.272914	0.409457	0.0761388	0.445517	0.392349	0.271006	0.66859	0.596351	0.228058	0.110523	0.417507	0.683296	0.566299	1.10583	0.459018	0.169734	0.159067	1.21262	0.696211	NaN
1409	2703372							110102							zj73f03.s1 Soares_fetal_liver_spleen_1NFLS_S1 Homo sapiens cDNA clone IMAGE:460541 3-, mRNA sequence	2703372	AA700409			0.639487	0.338929	0.40077	0.659184	2.46196	91	0	0	0	1.00674	0.372551	0.216658	0.786883	0.0777111	0.972283	0.317055	0.969129	0.643649	0.327316	NaN	0.419729	1.19802	0.462597	1.00337	0.771345	0.485002	0.653157	1.0636	1.09065	0.786708
1457	3001344		APTR	Alu-mediated CDKN1A/p21 transcriptional regulator (non-protein coding)	Other	other		110,49	round spermatid basic protein 1-like	RSBN1L	222194	CDNA clone IMAGE:4791585		Hs.72451	oj21h06.s1 NCI_CGAP_Kid5 Homo sapiens cDNA clone IMAGE:1492859 3-, mRNA sequence	3001344	AA886236	7q11.23	Chromosome 7, NC_000007.12 (77163696..77246944)	-0.104518	0.186207	0.0663952	0.325695	3.42564	86	0	0	0	0.0160982	-0.2822	-0.0919836	-0.0253959	-0.110393	0.212284	-0.125144	-0.283647	0.041793	-0.262447	-0.198915	0.14169	0.0707271	-0.00423144	0.231022	-0.0138449	-0.242529	-0.103887	-0.0574737	-0.0375424	-0.0887758
1491	2217652		CLDN7	claudin 7	Plasma Membrane	other		110,8	claudin 7	CLDN7	1366	Claudin 7	CLDN7	Hs.513915	ab23d07.s1 Stratagene lung (#937210) Homo sapiens cDNA clone IMAGE:841645 3-, mRNA sequence	2217652	AA487488	17p13	Chromosome 17, NC_000017.9 (7104182..7106513, complement)	0.0635564	0.278911	0.242217	0.406457	2.59994	72	0	0	0	0.267655	-0.164066	0.0333218	0.106335	0.385351	-0.130458	-0.000194	-0.573252	-0.0290353	0.723296	-0.0983239	0.300039	0.459972	0.28216	0.15443	0.339918	0.0964498	-0.466046	-0.272881	-0.297522	0.104445
1515	2261698		DLG1	discs large MAGUK scaffold protein 1	Plasma Membrane	kinase		111100	discs, large homolog 1 (Drosophila)	DLG1	1739	Discs, large homolog 1 (Drosophila)	DLG1	Hs.292549	aa73c08.s1 NCI_CGAP_GCB1 Homo sapiens cDNA clone IMAGE:826574 3- similar to TR:G558438 G558438 HOMOLOG OF DROSOPHILA DISCS LARGE PROTEIN, ISOFORM 1. ;, mRNA sequence	2261698	AA521155	3q29	Chromosome 3, NC_000003.10 (198255819..198509844, complement)	-0.532326	0.239989	-0.660413	0.175809	2.63238	39	0	0	0	-0.89389	-0.537843	-0.736073	-0.477684	-0.461442	-0.516514	-0.499203	-0.522723	-0.438009	-0.652523	0.542776	-0.540118	-0.706157	-0.498061	-0.596979	-0.687596	-0.391246	-0.710313	-0.571696	-0.612008	-0.698875
1559	2107433							111,43				Transcribed locus		Hs.645557	zw11a05.s1 Soares_NhHMPu_S1 Homo sapiens cDNA clone IMAGE:768944 3-, mRNA sequence	2107433	AA426516			-0.978747	0.215137	-1.15545	0.301622	3.386	64	0	0	0	-1.0389	-0.876884	-0.789491	-1.39952	-1.21987	-1.10001	-0.933876	-0.864617	-0.829422	-1.09653	-1.28299	-1.21897	-0.961583	-0.757796	-0.795942	-1.10777	-0.575426	-1.07834	-1.29488	-0.999412	-0.82748
1564	2715412							111,48							zj91f11.s1 Soares_fetal_liver_spleen_1NFLS_S1 Homo sapiens cDNA clone IMAGE:462285 3-, mRNA sequence	2715412	AA705494			0.399643	0.213436	0.226015	0.254099	3.58261	57	0	0	0	0.710186	0.330546	0.107865	0.477016	0.148459	0.505745	0.203739	0.275066	0.428029	0.0960071	0.148703	0.410342	0.53307	0.257553	0.611488	0.271109	0.288031	0.60255	0.359542	0.324326	0.327593
1588	873904							111,7				CDNA FLJ30340 fis, clone BRACE2007411		Hs.7572	yl97b08.s1 Soares infant brain 1NIB Homo sapiens cDNA clone IMAGE:46273 3-, mRNA sequence	873904	H09082			0.0249477	0.212687	0.215178	0.385209	3.30869	88	0	0	0	-0.13613	-0.0340624	0.135254	0.337957	0.281631	-0.1272	0.189243	-0.0868897	-0.0428585	0.195495	0.298266	0.101133	-0.155004	-0.067024	-0.200129	0.115878	0.0973859	0.336259	-0.287838	-0.0901299	-0.261506
1600	3898330							111,80				Transcribed locus		Hs.691294	ql69d03.x1 Soares_NhHMPu_S1 Homo sapiens cDNA clone IMAGE:1877573 3-, mRNA sequence	3898330	AI276056			0.512761	0.286308	0.28326	0.251949	3.76228	42	0	0	0	0.709611	0.323551	0.205791	0.370932	NaN	0.338802	0.210659	0.354326	0.472298	0.376728	0.413716	0.099373	0.720379	0.565988	0.777086	0.628674	0.822176	0.724379	0.793517	0.270547	0.869292
1645	3280473							112,23							ov66c02.x1 Soares_testis_NHT Homo sapiens cDNA clone IMAGE:1642274 3-, mRNA sequence	3280473	AI041279			0.121783	0.358319	-0.0836761	0.321253	2.57244	36	0	0	0	NaN	-0.176104	-0.0938718	0.875422	-0.0183484	-0.554758	0.512965	0.649808	0.245622	-0.137893	0.267668	0.0459336	NaN	-0.0939728	0.312528	0.150622	0.272639	-0.312155	0.496955	0.860684	-0.161035
1696	648649		BAZ2B	bromodomain adjacent to zinc finger domain 2B	Extracellular Space	other		112,7	similar to F-actin capping protein alpha-1 subunit (CapZ alpha-1)///bromodomain adjacent to zinc finger domain, 2B	LOC728059///BAZ2B		Bromodomain adjacent to zinc finger domain, 2B	BAZ2B	Hs.470369	ya30c02.s5 Stratagene ovary (#937217) Homo sapiens cDNA clone IMAGE:62114 3-, mRNA sequence	648649	T41078	2q24.2///2q23-q24	Chromosome 2, NC_000002.10 (160026958..160028013, complement)///Chromosome 2, NC_000002.10 (159883736..160181305, complement)	-0.961468	0.406731	-0.741965	0.450878	2.28556	44	0	0	0	-1.44408	-1.22341	-0.937078	-0.629415	-0.622048	NaN	-0.531451	-0.867361	-1.32425	-0.403415	-0.93176	-0.86335	NaN	-0.960997	-1.35789	-1.52428	-1.15337	NaN	-0.264539	-0.842541	-0.147489
1741	923141							113,12				Transcribed locus		Hs.303727	yp77a03.s1 Soares fetal liver spleen 1NFLS Homo sapiens cDNA clone IMAGE:193420 3-, mRNA sequence	923141	H47089			0.436182	0.220861	0.310892	0.262328	2.50022	57	0	0	0	0.496277	0.28236	0.525395	0.625413	0.353917	0.502117	0.140519	0.319247	0.620149	0.425989	0.833278	0.44049	0.349832	0.228173	0.49879	0.649143	0.140467	0.552854	0.358916	0.935675	0.121091
1763	1124307		MAX	MYC associated factor X	Nucleus	transcription regulator		113,32	MYC associated factor X	MAX	4149	MYC associated factor X	MAX	Hs.285354	yx25h11.s1 Soares melanocyte 2NbHM Homo sapiens cDNA clone IMAGE:262821 3-, mRNA sequence	1124307	H99639	14q23	Chromosome 14, NC_000014.7 (64542645..64638980, complement)	-0.0135837	0.211784	0.175623	0.281705	3.78204	64	0	0	0	0.201807	-0.374155	0.0513073	-0.293344	0.0606415	-0.146264	-0.059761	-0.120702	0.216176	-0.149673	0.0355261	0.261053	0.336393	0.115559	0.175225	0.311293	-0.0522866	-0.215904	0.0687982	-0.109002	-0.542002
1880	1189986		GABPB1-IT1	GABPB1 intronic transcript	Other	other		114,40				Transcribed locus		Hs.659416	yy76g07.s1 Soares_multiple_sclerosis_2NbHMSP Homo sapiens cDNA clone IMAGE:279516 3-, mRNA sequence	1189986	N48820			0.518695	0.483962	0.18861	0.35043	3.32377	37	0	0	0	0.657207	0.601903	0.232535	0.890636	-0.433184	0.61703	0.142733	NaN	0.0863366	-0.174672	-0.155318	0.136344	1.11747	0.436119	1.01019	0.693797	0.709718	0.579474	0.19212	1.09393	0.968469
1996	2839268							115,48							zj88a02.s1 Soares_fetal_liver_spleen_1NFLS_S1 Homo sapiens cDNA clone IMAGE:461930 3- similar to contains L1.b1 L1 repetitive element ;, mRNA sequence	2839268	AA779937			0.1241	0.216503	0.32139	0.3679	3.46227	83	0	0	0	0.0897524	0.0913725	0.205886	0.432908	0.410891	0.273708	0.057623	-0.196193	0.243615	0.148386	0.0543276	0.201838	0.474371	0.636877	0.172477	0.198026	0.0566806	-0.0357794	-0.148045	-0.0507496	-0.129334
2099	756430		SRSF4	serine and arginine rich splicing factor 4	Nucleus	other		116,43	splicing factor, arginine/serine-rich 4	SFRS4	6429	Splicing factor, arginine/serine-rich 4	SFRS4	Hs.469970	ye93f04.s1 Soares fetal liver spleen 1NFLS Homo sapiens cDNA clone IMAGE:125311 3-, mRNA sequence	756430	R05810	1p35.3	Chromosome 1, NC_000001.9 (29346946..29380948, complement)	0.196586	0.137813	0.0597705	0.147935	4.39215	47	0	0	0	0.24621	NaN	0.0842651	0.303776	0.0843102	0.169419	0.109193	0.27524	0.373859	0.0598226	0.193396	-0.0112935	0.298528	0.051839	0.389799	-0.00785504	0.221879	0.342185	0.162361	0.213311	0.253815
2212	795054							117,48							yd09b03.s1 Soares infant brain 1NIB Homo sapiens cDNA clone IMAGE:25015 3-, mRNA sequence	795054	R37598			-0.164739	0.178885	0.0143808	0.285742	3.87477	79	0	0	0	-0.296033	-0.174743	-0.084532	-0.595632	-0.224654	-0.103002	-0.0679847	-0.441519	-0.0531566	0.0780108	-0.0650315	-0.0237313	-0.293573	-0.308551	-0.206001	-0.146754	-0.291834	-0.30182	0.078839	-0.43465	-0.11203
2243	3069535		ARL5B	ADP ribosylation factor like GTPase 5B	Other	enzyme		117,76	ADP-ribosylation factor-like 5B	ARL5B	221079	ADP-ribosylation factor-like 5B	ARL5B	Hs.25362	om42e08.s1 Soares_NFL_T_GBC_S1 Homo sapiens cDNA clone IMAGE:1543718 3- similar to SW:ARLX_RAT P51646 ADP-RIBOSYLATION FACTOR-LIKE PROTEIN 5. ;, mRNA sequence	3069535	AA922226	10p12.33	Chromosome 10, NC_000010.9 (18988319..19006946)	-0.0982233	0.283873	-0.338122	0.276824	3.78244	41	0	0	0	-0.32332	-0.22611	-0.132168	-0.340532	NaN	-0.327711	-0.52728	-0.331456	-0.420124	NaN	0.282496	-0.0963491	-0.188061	-0.194488	0.175324	-0.184678	NaN	-0.267217	-0.161242	0.411509	0.418451
2270	1201373		EVA1C	eva-1 homolog C	Other	other		118,10	chromosome 21 open reading frame 63	C21orf63	59271	Chromosome 21 open reading frame 63	C21orf63	Hs.208358	yy54b04.s1 Soares_multiple_sclerosis_2NbHMSP Homo sapiens cDNA clone IMAGE:277327 3-, mRNA sequence	1201373	N57483	21q22.11	Chromosome 21, NC_000021.7 (32706623..32809568)	-0.703454	0.195439	-0.54577	0.292771	3.26983	73	0	0	0	-0.451187	-0.376281	-0.622014	-0.496071	-0.551063	-0.70897	-0.599195	-0.970252	-0.677969	-0.617842	-0.931346	-0.723349	-0.498216	-0.860837	-0.78118	-1.09648	-0.552911	-0.855979	-0.623703	-0.748136	-1.15259
2355	654560		KIAA1161	KIAA1161	Nucleus	other		118,8				Transcribed locus		Hs.655456	ya72f07.s1 Stratagene placenta (#937225) Homo sapiens cDNA clone IMAGE:67237 3-, mRNA sequence	654560	T52700			-0.462851	0.269613	-0.266562	0.393439	2.86239	66	0	0	0	-0.700568	-0.493079	-0.588356	-0.444497	-0.0821622	-0.317919	-0.320454	-0.818277	-0.432104	-0.177041	-0.40194	-0.159992	-0.597262	-0.392474	-0.622965	0.0201617	-0.551059	-1.01363	NaN	-0.747458	-0.671082
2361	1138974		KIT	KIT proto-oncogene receptor tyrosine kinase	Plasma Membrane	transmembrane receptor	nilotinib, dasatinib, sunitinib, pazopanib, axitinib, lenvatinib, tivozanib, motesanib, OSI-930, telatinib, tandutinib, masitinib, cabozantinib, amuvatinib, quizartinib, regorafenib, flumatinib, ponatinib, bortezomib/sorafenib, lapatinib/pazopanib, dexame	118,85	v-kit Hardy-Zuckerman 4 feline sarcoma viral oncogene homolog	KIT	3815	V-kit Hardy-Zuckerman 4 feline sarcoma viral oncogene homolog	KIT	Hs.479754	yx98e12.s1 Soares melanocyte 2NbHM Homo sapiens cDNA clone IMAGE:269806 3-, mRNA sequence	1138974	N24824	4q11-q12	Chromosome 4, NC_000004.10 (55218918..55301612)	-0.246697	0.227212	-0.411421	0.373907	2.71152	70	0	0	0	-0.36471	-0.291855	-0.0995612	0.248277	-0.287521	-0.471107	-0.0184123	-0.187402	-0.444668	0.159803	NaN	-0.097571	NaN	-0.256204	-0.583642	-0.54236	-0.478398	-0.56275	-0.217904	-0.387856	-0.149702
2474	2155815		KIFC2	kinesin family member C2	Cytoplasm	other		119,9	kinesin family member C2	KIFC2	90990	Kinesin family member C2	KIFC2	Hs.528713	zx69d10.s1 Soares_total_fetus_Nb2HF8_9w Homo sapiens cDNA clone IMAGE:796723 3-, mRNA sequence	2155815	AA443140	8q24.3	Chromosome 8, NC_000008.9 (145662546..145670307)	0.35659	0.371716	0.109816	0.34953	3.07875	44	0	0	0	1.09763	-0.0460704	0.331647	0.503376	0.407418	0.581126	0.176861	0.0576404	0.0484653	0.169805	0.141478	0.450799	1.39731	0.121229	0.539575	0.333153	0.204741	0.363252	1.06582	-0.237226	0.520146
2548	959551							12,59				CDNA FLJ13434 fis, clone PLACE1002578		Hs.658290	yp96c06.s1 Soares fetal liver spleen 1NFLS Homo sapiens cDNA clone IMAGE:195274 3-, mRNA sequence	959551	R92011			0.54951	0.341286	0.311862	0.45613	2.78916	53	0	0	0	0.543673	0.653288	0.186388	0.505544	0.223899	0.484946	NaN	0.81022	0.443307	0.378244	0.402217	0.611584	NaN	0.754556	0.715732	0.204183	0.375171	0.829712	1.20593	0.847194	NaN
2802	1201522							121,93							yv54a01.s1 Soares fetal liver spleen 1NFLS Homo sapiens cDNA clone IMAGE:246504 3- similar to contains Alu repetitive element;, mRNA sequence	1201522	N57632			0.164759	0.360212	-0.0135895	0.230062	2.49632	36	0	0	0	0.66795	0.076365	-0.183918	-0.0810639	-0.181198	-0.24262	0.116765	-0.11549	-0.212948	-0.0592981	-0.320869	-0.230418	0.155301	0.0487681	0.582739	0.254233	0.227942	0.7502	0.0882355	0.448428	0.456491
2850	1224671		BRD3	bromodomain containing 3	Nucleus	kinase		122,39				CDNA clone IMAGE:4794950		Hs.592770	za30e11.s1 Soares fetal liver spleen 1NFLS Homo sapiens cDNA clone IMAGE:294092 3-, mRNA sequence	1224671	N68510			-0.289466	0.191584	-0.117133	0.248797	3.85937	62	0	0	0	-0.140623	-0.14279	-0.164963	-0.13428	-0.128816	-0.301915	-0.117157	-0.358521	-0.375927	-0.0586851	-0.349958	0.0123846	-0.777078	-0.633779	-0.547746	-0.304808	-0.285228	-0.214462	-0.137207	-0.340666	-0.0975432
2853	2220453		MBNL3	muscleblind like splicing regulator 3	Nucleus	other		122,41	muscleblind-like 3 (Drosophila)	MBNL3	55796	Muscleblind-like 3 (Drosophila)	MBNL3	Hs.105134	aa53b07.s1 NCI_CGAP_GCB1 Homo sapiens cDNA clone IMAGE:824629 3-, mRNA sequence	2220453	AA491280	Xq26.2	Chromosome X, NC_000023.9 (131339858..131401399, complement)	0.649482	0.167931	0.521902	0.170592	3.50747	49	0	0	0	0.850807	0.437654	0.532421	0.642593	0.429068	0.847768	0.387353	0.776171	0.55303	0.699901	0.929425	0.680205	0.746288	0.408599	0.585747	0.559174	0.463271	0.722607	1.0691	0.557149	0.563577
2860	3400861							122,48							oz83h08.x1 Soares_senescent_fibroblasts_NbHSF Homo sapiens cDNA clone IMAGE:1681983 3- similar to contains Alu repetitive element;contains LTR5.t1 LTR5 repetitive element ;, mRNA sequence	3400861	AI074217			-0.230699	0.223706	0.0145933	0.37078	4.16776	78	0	0	0	-0.227569	-0.179779	-0.284211	-0.639077	-0.0943445	-0.00985099	0.0568571	-0.801185	-0.190246	-0.345934	-0.708536	-0.341548	-0.289494	-0.200651	-0.0206433	-0.333266	-0.164438	-0.255843	-0.335661	-0.0508947	-0.281593
3003	1068754							123,8							yw15e02.s1 Soares_placenta_8to9weeks_2NbHP8to9W Homo sapiens cDNA clone IMAGE:252314 3-, mRNA sequence	1068754	H87175			0.590421	0.350445	0.823057	0.415792	2.69437	50	0	0	0	0.853739	0.296985	0.410552	NaN	0.633019	NaN	0.47539	0.536623	1.02368	1.31101	0.600994	0.992173	NaN	0.670975	0.674412	NaN	0.139211	0.288401	1.43283	0.116802	0.35502
3020	2657802							123,95				Transcribed locus		Hs.682014	zj61d01.s1 Soares_fetal_liver_spleen_1NFLS_S1 Homo sapiens cDNA clone IMAGE:454753 3-, mRNA sequence	2657802	AA677280			0.791927	0.379189	0.487168	0.342428	3.76127	43	0	0	0	0.882971	0.682736	0.179846	0.771664	0.787817	0.856736	0.480154	1.30799	0.379645	0.854957	1.52172	0.487961	1.62642	0.975224	0.856956	NaN	0.392423	0.740381	0.851243	0.843858	0.686851
3157	3674444							125,23				Transcribed locus		Hs.656089	oy84c06.x1 NCI_CGAP_CLL1 Homo sapiens cDNA clone IMAGE:1672522 3-, mRNA sequence	3674444	AI146762			0.564905	0.23295	0.341585	0.301381	4.09164	63	0	0	0	0.464025	0.383807	0.331944	0.547044	0.666277	0.617236	0.891721	0.947116	0.635973	0.405219	0.660385	0.628222	0.62505	0.724166	0.764831	0.276203	0.561413	0.751733	0.32924	0.617254	0.632607
3159	3843171							125,25				Transcribed locus		Hs.658976	qh57h10.x1 Soares_fetal_liver_spleen_1NFLS_S1 Homo sapiens cDNA clone IMAGE:1848835 3-, mRNA sequence	3843171	AI247774			-0.104832	0.305615	-0.311013	0.257305	3.26018	42	0	0	0	-0.328932	0.107363	0.163427	-0.376414	-0.244746	0.00830655	-0.0137171	-0.295972	-0.213474	-0.110482	-0.622939	-0.234631	0.599592	-0.320287	0.218353	0.121308	0.0808198	0.0104064	-0.603503	0.517494	0.100645
3227	2557678		IP6K1	inositol hexakisphosphate kinase 1	Cytoplasm	kinase		125,87	inositol hexaphosphate kinase 1	IHPK1	9807	Inositol hexaphosphate kinase 1	IHPK1	Hs.386168	zu76a01.s1 Soares_testis_NHT Homo sapiens cDNA clone IMAGE:743880 3-, mRNA sequence	2557678	AA634464	3p21.31	Chromosome 3, NC_000003.10 (49736732..49798977, complement)	-0.31348	0.196148	-0.170139	0.17604	3.42899	42	0	0	0	-0.474951	-0.361754	-0.0442095	-0.62916	-0.160681	-0.382359	-0.319539	-0.308111	-0.219227	-0.126683	NaN	-0.178534	-0.364633	-0.260246	-0.257244	-0.417968	-0.120272	-0.243896	-0.235271	-0.208719	-0.621813
3288	2945731							126,44	torsin A interacting protein 2	TOR1AIP2	163590	Torsin A interacting protein 2	TOR1AIP2	Hs.693681	oi03a06.s1 NCI_CGAP_HN4 Homo sapiens cDNA clone IMAGE:1475410 3- similar to contains element DBR repetitive element ;, mRNA sequence	2945731	AA857429	1q25.2	Chromosome 1, NC_000001.9 (178080576..178113557, complement)	-0.595258	0.1496	-0.692226	0.226986	2.58656	70	0	0	0	-0.828195	-0.699904	-0.549605	-0.850158	-0.429483	-0.565985	-0.733496	-0.929037	-0.453035	-0.480445	-0.762615	-0.583168	-0.634164	-0.417403	-0.599889	-0.439815	-0.573275	-0.55911	-0.602136	-0.423268	-0.739129
3318	3090103		ENTPD1	ectonucleoside triphosphate diphosphohydrolase 1	Plasma Membrane	enzyme		126,71	ectonucleoside triphosphate diphosphohydrolase 1	ENTPD1	953	Ectonucleoside triphosphate diphosphohydrolase 1	ENTPD1	Hs.576612	ol84e07.s1 NCI_CGAP_Kid5 Homo sapiens cDNA clone IMAGE:1536324 3-, mRNA sequence	3090103	AA933835	10q24	Chromosome 10, NC_000010.9 (97505906..97616456)	2.84709	0.348018	2.62522	0.65979	2.29347	92	0	0	0	2.76654	3.3218	2.05395	2.31738	3.05847	2.68017	2.8336	2.85845	3.18018	2.74836	3.09422	2.99731	3.19772	2.55896	2.94552	2.99912	2.58424	2.92979	2.93529	2.46213	2.78513
3344	2261831		CA5BP1	carbonic anhydrase 5B pseudogene 1	Other	other		126,95				Transcribed locus, strongly similar to XP_001101804.1 similar to carbonic a...		Hs.699465	aa79e01.s1 NCI_CGAP_GCB1 Homo sapiens cDNA clone IMAGE:827160 3-, mRNA sequence	2261831	AA521288			0.533622	0.343939	0.296112	0.306786	3.28954	44	0	0	0	0.875641	0.537827	0.368932	0.363168	0.0979866	0.874069	0.628104	0.517495	0.238876	0.330809	0.550484	-0.151056	0.666218	0.365177	0.775199	0.667646	0.677212	0.995694	0.718654	0.996942	0.529073
3390	1231902		ZNF24	zinc finger protein 24	Nucleus	transcription regulator		127,39				OVN6-2		Hs.514802	za55b03.s1 Soares fetal liver spleen 1NFLS Homo sapiens cDNA clone IMAGE:296429 3-, mRNA sequence	1231902	N74617			-0.30782	0.195832	-0.184502	0.21285	2.85305	52	0	0	0	-0.420722	-0.300584	-0.360582	-0.250521	-0.414888	-0.264425	-0.382954	-0.347942	-0.104695	0.0197427	-0.152031	0.111584	-0.483652	-0.317579	-0.645885	-0.38015	-0.574421	-0.538367	-0.0455387	-0.513677	-0.378258
3482	3744421		NAB1	NGFI-A binding protein 1	Nucleus	transcription regulator		128,24	hypothetical protein LOC729207///NGFI-A binding protein 1 (EGR1 binding protein 1)	LOC729207///NAB1		NGFI-A binding protein 1 (EGR1 binding protein 1)	NAB1	Hs.611466	qe41h12.s1 Soares_fetal_lung_NbHL19W Homo sapiens cDNA clone IMAGE:1741607 3-, mRNA sequence	3744421	AI193212	2q32.2///2q32.3-q33	Chromosome 2, NC_000002.10 (191221617..191223177, complement)///Chromosome 2, NC_000002.10 (191222093..191265737)	0.275169	0.173683	0.19228	0.178744	2.19567	50	0	0	0	0.264569	0.0322416	0.241607	0.334012	0.223083	0.356335	0.488212	0.203768	0.109632	0.271819	0.47852	0.0347531	0.543469	0.0476193	0.244618	0.526999	0.275812	0.438498	0.656419	-0.0665422	0.159877
3738	2114911		DNAJB6	DnaJ heat shock protein family (Hsp40) member B6	Nucleus	transcription regulator		13,60	DnaJ (Hsp40) homolog, subfamily B, member 6	DNAJB6	10049	DnaJ (Hsp40) homolog, subfamily B, member 6	DNAJB6	Hs.490745	zw76g09.s1 Soares_testis_NHT Homo sapiens cDNA clone IMAGE:782176 3-, mRNA sequence	2114911	AA431203	7q36.3	Chromosome 7, NC_000007.12 (156822471..156902894)	0.197807	0.315424	0.425639	0.402394	2.97293	58	0	0	0	0.364609	-0.246408	-0.164033	-0.0244238	0.343039	0.292727	NaN	0.137538	0.0996012	0.774629	0.559632	0.730229	0.156142	0.261319	0.0176451	0.580334	-0.202186	0.0627059	0.141844	0.0668709	0.135268
3824	916075		EIF5	eukaryotic translation initiation factor 5	Cytoplasm	translation regulator		130,40	eukaryotic translation initiation factor 5	EIF5	1983	Eukaryotic translation initiation factor 5	EIF5	Hs.433702	yp01h02.s1 Soares breast 3NbHBst Homo sapiens cDNA clone IMAGE:186195 3-, mRNA sequence	916075	H40023	14q32.32	Chromosome 14, NC_000014.7 (102870246..102881115)	1.07574	0.532172	0.755327	0.499812	2.77656	45	0	0	0	1.91813	0.842515	0.802755	1.38121	0.698066	0.801757	0.460109	1.13603	0.242687	0.556451	1.01969	0.675346	0.846134	0.400363	1.6121	1.03161	0.653107	1.46173	1.36925	1.35609	1.23077
3871	1645350							130,83				Transcribed locus		Hs.652539	zl77h04.s1 Stratagene colon (#937204) Homo sapiens cDNA clone IMAGE:510679 3- similar to gb:M14219 BONE PROTEOGLYCAN II PRECURSOR (HUMAN);, mRNA sequence	1645350	AA099394			-0.436122	0.19478	-0.612802	0.282069	3.69166	71	0	0	0	-0.649392	-0.25932	-0.545722	-0.392084	-0.286632	-0.616849	-0.537568	-0.32656	-0.606532	-0.632918	-0.236786	-0.219598	-0.533854	-0.40296	-0.721595	-0.629802	-0.526644	-0.584969	-0.290007	-0.430662	-0.352664
3902	1484934							131,13							ze68d03.s1 Soares retina N2b4HR Homo sapiens cDNA clone IMAGE:364133 3- similar to gb:M81695 LEUKOCYTE ADHESION GLYCOPROTEIN P150,95 ALPHA CHAIN (HUMAN);, mRNA sequence	1484934	AA021209			-0.102711	0.179139	0.0369349	0.292963	2.88135	71	0	0	0	-0.00736353	-0.0807058	-0.0274586	-0.131586	-0.153783	-0.174574	-0.03462	-0.403851	-0.390051	0.126659	NaN	0.257849	0.158794	-0.339237	-0.0473007	-0.241537	-0.0398001	-0.0033659	-0.011648	-0.0777563	-0.212159
4067	2080383		CD109	CD109 molecule	Plasma Membrane	other		132,65	CD109 molecule	CD109	135228	CD109 molecule	CD109	Hs.399891	zv93f07.s1 Soares_NhHMPu_S1 Homo sapiens cDNA clone IMAGE:767365 3-, mRNA sequence	2080383	AA418546	6q13	Chromosome 6, NC_000006.10 (74462548..74591509)	-2.09838	0.759093	-1.59357	0.805612	3.04379	51	0	0	0	-1.97686	-1.00385	-0.944072	-1.67748	-1.74375	-2.97299	-2.16946	-2.65054	-1.82424	-2.65226	-0.742506	-1.65656	-3.12477	-2.45808	-2.70395	-3.03586	-1.45625	-3.24874	-2.55293	-1.53203	-2.29977
4175	1891925		STARD13	StAR related lipid transfer domain containing 13	Cytoplasm	other		133,65	StAR-related lipid transfer (START) domain containing 13	STARD13	90627	StAR-related lipid transfer (START) domain containing 13	STARD13	Hs.507704	zr80h07.s1 Soares_NhHMPu_S1 Homo sapiens cDNA clone IMAGE:682045 3-, mRNA sequence	1891925	AA256386	13q12-q13	Chromosome 13, NC_000013.9 (32575307..32757892, complement)	0.307317	0.760681	0.847804	0.865174	2.85265	37	0	0	0	-0.0651571	0.4138	-0.131183	NaN	1.43561	0.979553	-0.346127	NaN	0.908956	-0.201212	NaN	1.08849	NaN	0.209525	-1.18527	-0.311341	-0.183732	-0.199091	1.00121	-0.719642	-0.223796
4222	3836818							134107							qh79e07.x1 Soares_fetal_liver_spleen_1NFLS_S1 Homo sapiens cDNA clone IMAGE:1850916 3- similar to contains MER29.b1 MER29 repetitive element ;, mRNA sequence	3836818	AI241421			0.107054	0.26814	-0.149321	0.308236	3.79259	39	0	0	0	0.294768	-0.0340686	-0.0636446	0.189868	NaN	NaN	-0.0669522	NaN	0.413472	-0.0672745	0.190366	-0.269627	0.268408	-0.0477794	-0.119336	NaN	0.11944	-0.0719085	NaN	0.0743238	0.816968
4289	2838749		LNPEP	leucyl and cystinyl aminopeptidase	Cytoplasm	peptidase		134,70	leucyl/cystinyl aminopeptidase	LNPEP	4012	Leucyl/cystinyl aminopeptidase	LNPEP	Hs.656905	af22a02.s1 Soares_total_fetus_Nb2HF8_9w Homo sapiens cDNA clone IMAGE:1032362 3-, mRNA sequence	2838749	AA779418	5q15	Chromosome 5, NC_000005.8 (96297102..96390871)	1.45774	0.396292	1.6436	0.445389	2.1114	53	0	0	0	1.26079	1.82647	0.871579	1.77291	2.09655	1.12366	0.905598	1.74854	2.0941	1.36842	1.66855	2.17686	1.23095	1.41255	0.995071	1.14468	1.00083	1.32127	1.27656	1.59328	1.09544
4449	2456976		SET	SET nuclear proto-oncogene	Nucleus	phosphatase		136,2	SET translocation (myeloid leukemia-associated)	SET	6418	SET translocation (myeloid leukemia-associated)	SET	Hs.436687	ae53d08.s1 Stratagene lung carcinoma 937218 Homo sapiens cDNA clone IMAGE:950607 3- similar to gb:M93651 SET PROTEIN (HUMAN);, mRNA sequence	2456976	AA608548	9q34	Chromosome 9, NC_000009.10 (130491682..130498488)	0.149048	0.268595	0.328047	0.270059	3.09461	48	0	0	0	0.107074	0.130171	-0.111317	0.214364	0.360279	0.0442285	-0.0975798	0.50543	0.239366	-0.13779	0.438245	0.765963	-0.275847	-0.0357781	-0.303349	-0.141183	-0.066536	0.288978	0.188201	0.483559	0.180043
4597	889766		NAIP	NLR family apoptosis inhibitory protein	Cytoplasm	other		137,56	neuronal apoptosis inhibitory protein (centromeric)///NLR family, apoptosis inhibitory protein	NAIP1B///NAIP		NLR family, apoptosis inhibitory protein	NAIP	Hs.646951	ym48f11.r1 Soares infant brain 1NIB Homo sapiens cDNA clone IMAGE:51463 5-, mRNA sequence	889766	H21071	5q13.2///5q13.1	Chromosome 5, NC_000005.8 (69424619..69471833, complement)///Chromosome 5, NC_000005.8 (70300066..70356279, complement)	-1.88405	0.486874	-2.23076	0.547748	3.20487	54	0	0	0	-1.83974	-1.75064	-2.16968	-0.941291	-2.53312	-2.01128	-1.53616	-1.18822	-2.47757	-2.12165	-1.59671	-1.87239	-2.68593	-2.0846	-2.05764	-2.62777	-1.53002	-2.04853	-1.41297	-1.89813	-1.78474
4606	1228175							137,64							za39d02.s1 Soares fetal liver spleen 1NFLS Homo sapiens cDNA clone IMAGE:294915 3-, mRNA sequence	1228175	N71463			0.111208	0.240205	-0.0668169	0.278555	3.30444	55	0	0	0	0.488571	0.108372	0.101891	-0.00685354	0.0478874	0.0283498	-0.19602	-0.212716	-0.170405	0.113192	-0.25544	0.0020099	0.563213	-0.0198605	0.120064	0.342518	-0.0238616	0.231064	0.288663	0.179401	0.440086
4656	1783834							138,11				Transcribed locus		Hs.661186	zr37g03.s1 Soares_NhHMPu_S1 Homo sapiens cDNA clone IMAGE:665620 3-, mRNA sequence	1783834	AA194143			0.131593	0.482422	0.451374	0.383219	2.96853	32	0	0	0	-0.520367	0.143313	-0.471896	0.848843	0.773382	0.427541	1.09247	0.406432	NaN	0.6201	0.0958317	0.824445	0.566484	NaN	0.118164	NaN	-0.207546	-0.271384	0.289845	-0.486898	-0.597702
4694	3241151		ERCC4	ERCC excision repair 4, endonuclease catalytic subunit	Nucleus	enzyme		138,46				Transcribed locus, strongly similar to XP_001107209.1 excision repair cross...		Hs.660606	ov75d11.x1 Soares_testis_NHT Homo sapiens cDNA clone IMAGE:1643157 3-, mRNA sequence	3241151	AI025538			-0.102065	0.236498	0.0979015	0.279927	3.67239	55	0	0	0	-0.595596	-0.265504	-0.103093	-0.208491	NaN	0.256327	-0.281591	0.315228	-0.147529	-0.135836	0.00147946	0.125047	0.439664	-0.0833608	-0.457113	-0.0753486	-0.116724	-0.607819	0.0251152	-0.0185362	-0.247266
4706	756739							138,57							ye89b10.s1 Soares fetal liver spleen 1NFLS Homo sapiens cDNA clone IMAGE:124891 3-, mRNA sequence	756739	R06119			-0.0113265	0.254151	-0.245652	0.396215	3.63578	72	0	0	0	0.370021	-0.062015	-0.276444	-0.168365	-0.186472	-0.182978	-0.194	-0.29543	-0.0927449	-0.147754	-0.268025	-0.267625	-0.118763	0.157751	0.1102	0.398255	0.0223867	0.0241414	-0.059011	0.444546	0.375614
4741	2161834		KBTBD2	kelch repeat and BTB domain containing 2	Other	other		138,89	kelch repeat and BTB (POZ) domain containing 2	KBTBD2	25948	Kelch repeat and BTB (POZ) domain containing 2	KBTBD2	Hs.372541	zw83a08.s1 Soares_testis_NHT Homo sapiens cDNA clone IMAGE:782774 3- similar to SW:KELC_DROME Q04652 RING CANAL PROTEIN ;, mRNA sequence	2161834	AA448164	7p14.3	Chromosome 7, NC_000007.12 (32874309..32897897, complement)	-0.410387	0.155665	-0.535367	0.18255	3.56706	56	0	0	0	-0.367034	-0.329853	-0.302662	-0.0202051	-0.40436	-0.498597	-0.328311	-0.404088	-0.650177	-0.553697	-0.426644	-0.292477	-0.693977	-0.447003	-0.434003	-0.504627	-0.263124	-0.483442	-0.552473	-0.172783	-0.289031
4753	965348		MMP12	matrix metallopeptidase 12	Extracellular Space	peptidase	marimastat	139,1	matrix metallopeptidase 12 (macrophage elastase)	MMP12	4321	Matrix metallopeptidase 12 (macrophage elastase)	MMP12	Hs.645661	yq11c03.s1 Soares fetal liver spleen 1NFLS Homo sapiens cDNA clone IMAGE:196612 3-, mRNA sequence	965348	R92994	11q22.3	Chromosome 11, NC_000011.8 (102238674..102250922, complement)	-0.715738	0.259023	-0.586818	0.183746	2.39742	34	0	0	0	-1.18915	-0.921615	-0.645147	NaN	-0.327114	-0.348888	-0.286876	-0.304993	-0.32039	-0.826576	-0.840723	-0.541251	NaN	-0.509061	-1.15661	-0.965523	-0.829031	-0.87904	-0.926943	-0.760902	-1.11229
4760	3299131							139105				Transcribed locus		Hs.495410	an22c06.x1 Gessler Wilms tumor Homo sapiens cDNA clone IMAGE:1699402 3-, mRNA sequence	3299131	AI050014			0.232794	0.160645	0.359936	0.217738	3.31829	66	0	0	0	0.181892	0.377535	0.375823	0.219911	0.34222	0.345733	0.332989	-0.0766759	-0.0743511	0.594884	0.162101	0.351817	0.150097	0.157252	0.202736	0.266473	0.211484	-0.0882145	0.50106	0.0538073	0.187514
4939	3056264							14,72							on10h12.s1 NCI_CGAP_Lu5 Homo sapiens cDNA clone IMAGE:1556327 3-, mRNA sequence	3056264	AA916872			-0.450136	0.299413	-0.140102	0.329238	4.61776	50	0	0	0	-0.827137	-0.332869	-0.0591725	0.0919049	-0.476942	-0.698239	-0.217477	-0.765388	-0.306575	-0.241894	-0.439917	-0.040365	-0.25114	0.0376145	-0.931113	-0.629243	-0.563994	-1.24204	-0.189654	-0.419204	-0.520267
4976	3336554							140105							an32a01.x1 Gessler Wilms tumor Homo sapiens cDNA clone IMAGE:1700328 3- similar to contains Alu repetitive element;, mRNA sequence	3336554	AI061186			-0.0751991	0.275015	0.0740494	0.322959	2.37614	58	0	0	0	-0.0801721	-0.22599	0.0954825	-0.303583	0.0433315	0.255135	0.192288	-0.369682	-0.76033	0.18798	0.0321301	0.364016	-0.674758	0.151571	0.350595	-0.221083	-0.137065	-0.0571458	-0.229157	0.0308319	-0.128553
5026	3839717							140,53				Transcribed locus		Hs.600124	qj86f09.x1 NCI_CGAP_Kid3 Homo sapiens cDNA clone IMAGE:1866377 3- similar to contains MER30.t3 MER30 repetitive element ;, mRNA sequence	3839717	AI244320			-0.122596	0.351638	-0.313734	0.399756	2.2961	54	0	0	0	NaN	-0.213014	-0.652884	0.338332	-0.0346462	-0.271307	-0.8652	0.257328	0.260206	0.248183	-0.630512	-0.227298	0.255081	0.271346	-0.192278	-0.122579	-0.0657539	-0.286721	NaN	0.619044	-0.188735
5079	3232378							141100				Transcribed locus		Hs.544060	ov64c07.s1 Soares_testis_NHT Homo sapiens cDNA clone IMAGE:1642092 3-, mRNA sequence	3232378	AI018042			0.767782	0.282056	0.549674	0.209866	3.81185	39	0	0	0	0.738512	0.419184	0.438062	0.782193	0.647899	0.78832	0.682516	0.878558	0.439671	0.682117	1.05012	0.497084	0.963233	0.731535	0.921068	1.03261	0.564852	0.976634	1.60224	0.716432	0.670988
5207	2618368							142,21							ac77b08.s1 Stratagene lung (#937210) Homo sapiens cDNA clone IMAGE:868599 3-, mRNA sequence	2618368	AA664377			-1.49005	0.354516	-1.17811	0.457053	3.75189	63	0	0	0	-1.32943	-1.21681	-0.937275	-1.83098	-1.09709	-1.72712	-1.24845	-2.30507	-1.85204	-1.44523	-1.97707	-1.32275	-1.69879	-1.51581	-1.41124	-1.72605	-1.3949	-1.58	-1.55571	-1.36957	-1.0261
5224	760861							142,37							yf25h06.s1 Soares fetal liver spleen 1NFLS Homo sapiens cDNA clone IMAGE:127931 3-, mRNA sequence	760861	R08938			0.319861	0.388918	0.0574919	0.413853	3.02624	49	0	0	0	0.947881	-0.0322728	0.27517	0.220136	-0.265331	0.647666	-0.0858698	0.255385	0.0389583	0.307603	0.0836403	-0.4068	1.10441	-0.157561	1.04079	0.608745	0.371762	0.826084	0.319193	0.512107	0.470079
5257	2214895		SH3RF1	SH3 domain containing ring finger 1	Cytoplasm	other		142,67	SH3 domain containing ring finger 1	SH3RF1	57630	SH3 domain containing ring finger 1	SH3RF1	Hs.301804	zx91b11.s1 Soares ovary tumor NbHOT Homo sapiens cDNA clone IMAGE:811101 3-, mRNA sequence	2214895	AA485676	4q32.3-q33	Chromosome 4, NC_000004.10 (170251982..170428824, complement)	1.01418	0.456662	0.784388	0.468669	2.31684	50	0	0	0	0.73044	0.640239	0.336941	1.28679	0.326403	1.28449	0.0179374	1.87918	1.60481	1.09145	1.39948	0.648602	1.70218	0.879763	0.705765	0.967062	0.589512	1.10013	1.21557	1.06064	0.928178
5259	2540588							142,69				Transcribed locus		Hs.651539	af98f01.s1 Soares_testis_NHT Homo sapiens cDNA clone IMAGE:1055833 3-, mRNA sequence	2540588	AA628201			0.518224	0.347255	0.28652	0.294902	3.16795	44	0	0	0	0.5261	0.383562	0.29362	0.74863	0.388899	1.22694	0.220794	0.773626	0.273924	0.232635	1.11496	0.272576	0.547872	0.173447	0.772676	0.400371	0.450348	0.368508	-0.181543	0.601585	0.789719
5265	2524332	D	STIM2	stromal interaction molecule 2	Plasma Membrane	transporter		142,74				Transcribed locus		Hs.653642	ae57c03.s1 Stratagene lung carcinoma 937218 Homo sapiens cDNA clone IMAGE:950980 3-, mRNA sequence	2524332	AA620393			0.375647	0.374855	0.0989467	0.343013	3.50112	45	0	0	0	0.892485	0.0479422	0.0636802	0.291122	-0.0559088	0.318392	0.0532102	0.44579	0.242181	0.273845	0.72485	0.127528	0.663438	0.0360143	0.703907	0.43417	0.476516	0.0515921	0.377255	0.588081	0.873174
5272	4076625							142,80				Transcribed locus		Hs.668460	qk68b10.x1 NCI_CGAP_Co8 Homo sapiens cDNA clone IMAGE:1874107 3-, mRNA sequence	4076625	AI339698			0.320044	0.281626	0.0944777	0.389099	3.28982	69	0	0	0	0.29387	-0.00884011	0.134734	0.340464	0.139992	0.175197	-0.0104631	0.357088	0.693755	0.709921	0.122807	0.749452	0.0934202	0.534116	0.671169	0.563231	0.146053	0.88976	0.215359	0.488413	0.484193
5276	681586		ACMSD	aminocarboxymuconate semialdehyde decarboxylase	Cytoplasm	enzyme		142,84	aminocarboxymuconate semialdehyde decarboxylase	ACMSD	130013	Aminocarboxymuconate semialdehyde decarboxylase	ACMSD	Hs.655728	yd13h07.r1 Soares fetal liver spleen 1NFLS Homo sapiens cDNA clone IMAGE:67069 5-, mRNA sequence	681586	T70438	2q21.3	Chromosome 2, NC_000002.10 (135312660..135376074)	0.0520242	0.194624	0.171292	0.244491	2.25957	38	0	0	0	0.250451	0.111451	-0.133017	NaN	0.210369	NaN	-0.149176	NaN	0.186201	-0.239171	NaN	-0.438727	0.18223	0.107688	0.154291	0.0646314	0.274686	NaN	NaN	0.225393	0.258375
5332	746944		DTX1	deltex E3 ubiquitin ligase 1	Nucleus	transcription regulator		143,37	deltex homolog 1 (Drosophila)	DTX1	1840	Deltex homolog 1 (Drosophila)	DTX1	Hs.372152	ye55d01.s1 Soares fetal liver spleen 1NFLS Homo sapiens cDNA clone IMAGE:121633 3-, mRNA sequence	746944	T97599	12q24.13	Chromosome 12, NC_000012.10 (111980045..112020216)	0.209978	0.398281	0.665446	0.669174	3.89131	60	0	0	0	0.828026	0.366789	0.279925	-0.641982	0.406044	0.447353	-0.147928	-0.411727	0.764531	-0.293222	-0.0132191	NaN	NaN	0.37311	0.313943	NaN	0.130675	NaN	0.0659869	0.467458	0.0712604
5359	875862		SRSF10	serine and arginine rich splicing factor 10	Nucleus	other		143,61	similar to FUS interacting protein (serine-arginine rich) 1///FUS interacting protein (serine/arginine-rich) 1	LOC642558///FUSIP1		FUS interacting protein (serine/arginine-rich) 1	FUSIP1	Hs.3530	ym09a05.s1 Soares infant brain 1NIB Homo sapiens cDNA clone IMAGE:47096 3-, mRNA sequence	875862	H11042	1p36.11	Chromosome 1///Chromosome 1, NC_000001.9 (24165526..24179408, complement)	0.525712	0.254803	0.379398	0.217627	2.76707	42	0	0	0	0.738159	0.396218	0.260479	0.654716	0.31873	0.432732	0.00186205	0.668861	0.352109	0.195765	0.322954	0.276731	0.555465	0.456713	0.835072	0.816226	0.908367	0.642705	0.507827	1.19608	0.754556
5506	1921231		SLF2	SMC5-SMC6 complex localization factor 2	Extracellular Space	other		144,97	chromosome 10 open reading frame 6	C10orf6	55719	Chromosome 10 open reading frame 6	C10orf6	Hs.447458	zs87c08.s1 NCI_CGAP_GCB1 Homo sapiens cDNA clone IMAGE:704462 3-, mRNA sequence	1921231	AA279748	10q24.31	Chromosome 10, NC_000010.9 (102662316..102714879)	-0.0785675	0.130589	0.00334944	0.160271	2.71365	56	0	0	0	-0.174684	0.0911554	-0.0592845	0.0656695	0.138744	-0.0241226	-0.00597913	-0.0574684	-0.0732212	-0.0068532	-0.255954	0.117955	-0.141664	-0.121863	-0.234329	-0.144773	-0.120149	-0.257366	-0.251213	-0.137634	NaN
5538	1373465		DUSP5	dual specificity phosphatase 5	Nucleus	phosphatase		145,28	dual specificity phosphatase 5	DUSP5	1847	Dual specificity phosphatase 5	DUSP5	Hs.2128	zd32e10.s1 Soares_fetal_heart_NbHH19W Homo sapiens cDNA clone IMAGE:342378 3-, mRNA sequence	1373465	W65461	10q25	Chromosome 10, NC_000010.9 (112247615..112261292)	2.56154	0.379258	2.334	0.339283	2.84045	45	0	0	0	3.19652	2.27551	2.16158	2.77544	2.27871	2.27739	2.22212	2.5865	2.12196	2.11385	2.84687	3.07108	2.53473	2.17164	2.56338	2.65107	2.24924	2.46114	2.48021	2.67354	2.40818
5546	819644		PPP4R3B	protein phosphatase 4 regulatory subunit 3B	Nucleus	other		145,35							yg13e06.s1 Soares infant brain 1NIB Homo sapiens cDNA clone IMAGE:32096 3-, mRNA sequence	819644	R42699			-0.595873	0.340183	-0.339331	0.520104	2.98793	76	0	0	0	-0.628632	-0.391995	-0.765551	-0.953403	-0.82536	-0.0787735	-0.441737	-0.998774	-0.324884	-0.460866	-0.187537	-0.612455	-0.824665	-0.339471	-0.365004	-0.529977	-1.57106	0.065882	-0.717205	-0.995132	-0.535676
5591	3042512							145,76				Transcribed locus		Hs.667962	om10g06.s1 Soares_NFL_T_GBC_S1 Homo sapiens cDNA clone IMAGE:1540666 3- similar to gb:L31860 GLYCOPHORIN A PRECURSOR (HUMAN);, mRNA sequence	3042512	AA907052			-1.27098	0.347325	-1.68698	0.424822	5.21599	59	0	0	0	-1.62121	-1.14256	-1.72443	-0.940667	-1.4601	-1.39448	-0.942677	-0.798758	-1.37926	-1.55782	-1.49474	-1.56703	-2.20451	-0.846451	-1.25895	-1.30894	-1.333	-1.20601	-1.39139	-0.815033	-1.11524
5620	2184269		ANKRD39	ankyrin repeat domain 39	Other	other		146101	ankyrin repeat domain 39	ANKRD39	51239	Ankyrin repeat domain 39	ANKRD39	Hs.631520	aa27g06.s1 NCI_CGAP_GCB1 Homo sapiens cDNA clone IMAGE:814522 3-, mRNA sequence	2184269	AA459362	2q11.2	Chromosome 2, NC_000002.10 (96877504..96887475, complement)	-0.054804	0.122509	-0.148138	0.168313	3.19235	66	0	0	0	-0.220208	0.0745418	-0.126397	0.00236153	-0.139388	-0.144706	-0.124945	-0.189408	-0.126439	-0.209881	0.130338	-0.14215	0.0182011	-0.141142	0.157524	-0.23341	-0.116107	-0.060503	-0.13654	0.09075	0.130402
5631	2218663		SEPSECS	Sep (O-phosphoserine) tRNA:Sec (selenocysteine) tRNA synthase	Cytoplasm	enzyme		146,14				MRNA; cDNA DKFZp434B1417 (from clone DKFZp434B1417)		Hs.597198	aa54f05.s1 NCI_CGAP_GCB1 Homo sapiens cDNA clone IMAGE:824769 3-, mRNA sequence	2218663	AA489061			-0.0232049	0.395291	0.220223	0.441812	2.5306	48	0	0	0	0.0910747	0.256173	0.0861686	-0.672289	-0.0797455	-0.10454	0.272952	-0.801883	NaN	-0.532871	0.0685427	0.686507	NaN	-0.0556553	0.480336	NaN	-0.370505	0.393023	-0.365705	-0.303044	0.106733
5654	652834							146,35							yb71b01.s1 Stratagene ovary (#937217) Homo sapiens cDNA clone IMAGE:76585 3-, mRNA sequence	652834	T50974			-0.317832	0.200408	-0.117861	0.239716	4.27476	52	0	0	0	-0.201253	NaN	-0.335942	-0.498415	-0.250628	-0.156454	-0.441555	-0.192952	-0.192945	-0.360666	-0.305114	-0.3747	-0.0640571	-0.241187	-0.25187	0.00433807	-0.297109	-0.483064	-0.696677	-0.281796	-0.58548
5669	3037354		CCDC50	coiled-coil domain containing 50	Cytoplasm	other		146,49				Transcribed locus		Hs.700106	ol07a04.s1 NCI_CGAP_Lu5 Homo sapiens cDNA clone IMAGE:1522734 3-, mRNA sequence	3037354	AA902164			0.830198	0.378834	0.473904	0.497611	3.90259	57	0	0	0	0.955033	0.488839	0.783504	1.11447	1.14552	0.631323	0.443824	0.782893	0.737554	0.249342	1.39269	0.619992	1.42407	0.658561	0.54487	0.751309	0.766254	0.812953	NaN	1.457	0.896035
5673	3784978							146,52				Transcribed locus		Hs.603603	qg68g03.x1 Soares_testis_NHT Homo sapiens cDNA clone IMAGE:1840372 3-, mRNA sequence	3784978	AI215937			0.665161	0.416456	0.378505	0.263741	3.16518	33	0	0	0	0.976183	0.668667	0.218227	0.513434	0.136442	0.196385	0.498212	1.01015	0.772148	0.466108	0.0114461	0.530301	1.03133	NaN	0.948173	NaN	0.807224	0.580321	0.529076	1.20741	NaN
5723	2987727							146,98				Transcribed locus		Hs.662484	oe80e12.s1 NCI_CGAP_Lu5 Homo sapiens cDNA clone IMAGE:1417966 3-, mRNA sequence	2987727	AA878762			-0.308385	0.356505	-0.513396	0.34895	2.5975	44	0	0	0	-0.455835	-0.974423	-0.5261	0.315037	-0.715279	-0.363275	-0.774383	-0.389299	0.00342704	-0.520596	NaN	-0.687751	-0.409204	0.548224	-0.355573	NaN	-0.0946671	0.00305282	-0.43014	0.126279	-0.277734
5808	3249975							147,77				Transcribed locus		Hs.602867	ow47a03.x1 Soares_parathyroid_tumor_NbHPA Homo sapiens cDNA clone IMAGE:1649932 3-, mRNA sequence	3249975	AI031763			-0.254246	0.307185	-0.490643	0.249165	3.74105	41	0	0	0	0.610959	-0.132409	-0.414485	-0.575393	-0.647661	-0.552147	-0.187883	-0.353989	-0.484659	-0.538721	-0.468255	-0.473928	-0.35228	-0.551158	0.171406	-0.115559	0.12384	-0.377519	-0.221908	-0.18819	-0.0655953
5818	1124479		HNRNPA3	heterogeneous nuclear ribonucleoprotein A3	Nucleus	other		147,86	heterogeneous nuclear ribonucleoprotein A3	HNRPA3	220988	Heterogeneous nuclear ribonucleoprotein A3	HNRPA3	Hs.516539	yx27g10.s1 Soares melanocyte 2NbHM Homo sapiens cDNA clone IMAGE:263010 3-, mRNA sequence	1124479	H99811	2q31.2	Chromosome 2, NC_000002.10 (177785774..177792273)	-0.19138	0.195146	-0.366116	0.211303	4.07526	52	0	0	0	-0.0805981	0.0943854	-0.343109	0.1075	-0.161157	-0.341411	-0.275431	-0.0199504	-0.354307	-0.57036	-0.362553	-0.482489	-0.28226	-0.175623	-0.0929157	-0.231398	-0.0343893	-0.0774527	-0.150426	0.25389	-0.0452976
5822	757332		RAB5B	RAB5B, member RAS oncogene family	Cytoplasm	enzyme		147,9							yf10d12.s1 Soares fetal liver spleen 1NFLS Homo sapiens cDNA clone IMAGE:126455 3-, mRNA sequence	757332	R06712			-0.048201	0.242758	0.131851	0.257505	3.38398	51	0	0	0	0.227875	0.0657473	0.114644	-0.255078	0.312914	-0.15169	-0.143357	-0.37212	0.0505607	0.190813	0.0692062	0.0895877	0.00662672	-0.214214	-0.161606	0.0712061	-0.272501	-0.0539806	-0.0703327	-0.296005	-0.519406
5899	900681							148,61				Transcribed locus		Hs.658071	ym61a09.s1 Soares infant brain 1NIB Homo sapiens cDNA clone IMAGE:52647 3-, mRNA sequence	900681	H29771			0.485008	0.39829	0.232732	0.390208	2.95615	47	0	0	0	0.768823	0.26372	0.112284	0.355962	0.495468	0.447491	0.306172	1.02003	-0.133897	0.472681	1.03956	0.316947	0.929025	-0.0828965	0.61971	0.19703	0.227833	0.796446	1.05054	0.59145	0.384547
5972	1043628		PBRM1	polybromo 1	Nucleus	other		149,3	polybromo 1	PBRM1	55193	Polybromo 1	PBRM1	Hs.189920	ys14a09.r1 Soares fetal liver spleen 1NFLS Homo sapiens cDNA clone IMAGE:214744 5-, mRNA sequence	1043628	H71812	3p21	Chromosome 3, NC_000003.10 (52554423..52694892, complement)	0.0148157	0.367976	0.205345	0.301624	2.45925	40	0	0	0	-0.317707	0.268617	-0.182923	-0.330088	0.201941	0.396904	-1.18563	-0.0318164	0.503439	0.334959	0.517958	-0.42508	0.21218	0.291229	0.317685	-0.250681	0.0152095	-0.00358808	0.0440751	0.145341	-0.474133
5980	2524621							149,37				Transcribed locus		Hs.538201	af89b07.s1 Soares_testis_NHT Homo sapiens cDNA clone IMAGE:1049173 3-, mRNA sequence	2524621	AA620682			-0.205734	0.241498	-0.0437918	0.289337	2.84185	54	0	0	0	-0.0152427	-0.384421	-0.467087	-0.460832	0.113507	0.035494	-0.242776	-0.402802	-0.139798	-0.0788925	NaN	-0.406716	0.0153424	-0.193716	0.392494	-0.489489	-0.275091	NaN	-0.384509	-0.569699	-0.48969
5993	3042421							149,49				Transcribed locus		Hs.603995	ok95d06.s1 NCI_CGAP_Lu5 Homo sapiens cDNA clone IMAGE:1521707 3-, mRNA sequence	3042421	AA906961			0.348952	0.358298	0.0590126	0.391368	3.47713	46	0	0	0	0.773738	0.19971	0.151694	0.29956	0.367476	-0.122933	0.0118717	0.525808	0.590262	NaN	-0.36094	-0.363331	NaN	0.217604	0.415484	0.354021	0.330374	0.835967	0.0307759	0.673226	1.024
6017	775421							149,70				Transcribed locus		Hs.408530	yf59d02.s1 Soares infant brain 1NIB Homo sapiens cDNA clone IMAGE:26506 3-, mRNA sequence	775421	R20640			0.568755	0.233647	0.40699	0.309694	2.94811	63	0	0	0	0.942959	0.525812	0.404693	0.258874	0.487251	0.684865	0.333181	0.518152	0.494362	0.486449	0.409735	0.145572	0.688887	0.755177	0.956985	0.562274	0.631531	0.910475	0.825619	0.797336	0.577243
6116	1544592		ZNF691	zinc finger protein 691	Nucleus	other		15,62	zinc finger protein 691	ZNF691	51058	Zinc finger protein 691	ZNF691	Hs.20879	zl74f05.s1 Stratagene colon (#937204) Homo sapiens cDNA clone IMAGE:510369 3-, mRNA sequence	1544592	AA053665	1p34.2	Chromosome 1, NC_000001.9 (43084867..43090735)	-0.913208	0.200145	-0.750344	0.206099	3.74319	50	0	0	0	-1.04281	-0.679584	-0.618476	-1.20642	-0.619417	-0.704304	-0.959366	-0.795892	-0.672169	-0.622445	-1.02386	-0.957551	-1.08749	-0.66846	-1.17924	-0.955476	-0.899442	-0.985263	-0.730074	-1.16717	-1.05445
6227	2178746		RNF139	ring finger protein 139	Cytoplasm	enzyme		150,65	ring finger protein 139	RNF139	11236				aa02a06.s1 Soares_NhHMPu_S1 Homo sapiens cDNA clone IMAGE:812050 3-, mRNA sequence	2178746	AA455970	8q24	Chromosome 8, NC_000008.9 (125556189..125570040)	0.423482	0.345299	0.195995	0.387172	2.92642	51	0	0	0	0.714735	0.297911	0.173762	0.745541	0.155097	0.470996	0.398456	0.210883	0.409117	0.231388	NaN	0.237973	0.349848	0.222996	0.462812	0.525537	0.20563	0.509333	0.346968	1.26663	0.701498
6280	2618202		TSPAN31	tetraspanin 31	Plasma Membrane	other		151,15	tetraspanin 31	TSPAN31	6302	Tetraspanin 31	TSPAN31	Hs.632708	ac05d04.s1 Stratagene lung (#937210) Homo sapiens cDNA clone IMAGE:855559 3- similar to contains Alu repetitive element;contains element LTR10 repetitive element ;, mRNA sequence	2618202	AA664211	12q13.3	Chromosome 12, NC_000012.10 (56425051..56428293)	0.100035	0.177806	-0.0437821	0.254356	3.33434	69	0	0	0	0.506163	-0.148737	0.149857	0.0194245	-0.018826	-0.0572557	0.138991	-0.126931	0.232996	0.176324	0.159469	0.0764714	0.460983	0.112193	0.111236	-0.140571	0.0071963	0.281713	0.43947	-0.0877226	0.281137
6292	3918539		UGGT2	UDP-glucose glycoprotein glucosyltransferase 2	Cytoplasm	enzyme		151,26	UDP-glucose ceramide glucosyltransferase-like 2	UGCGL2	55757	UDP-glucose ceramide glucosyltransferase-like 2	UGCGL2	Hs.193226	qm68d08.x1 Soares_placenta_8to9weeks_2NbHP8to9W Homo sapiens cDNA clone IMAGE:1893903 3-, mRNA sequence	3918539	AI280306	13q32.1	Chromosome 13, NC_000013.9 (95251835..95503638, complement)	-0.551911	0.52314	-0.835237	0.525447	2.48715	50	0	0	0	-0.79061	-0.19143	-1.00264	-1.57956	-1.68266	-0.576509	-0.745978	-0.138327	-0.27686	-0.0261516	-0.235428	-1.06153	-0.0286145	0.672092	0.166996	-0.273315	-0.56707	-0.90202	-0.46651	-0.911981	-0.758413
6300	1391783		SEPHS1	selenophosphate synthetase 1	Other	enzyme		151,33	selenophosphate synthetase 1	SEPHS1	22929	Selenophosphate synthetase 1	SEPHS1	Hs.124027	zd83b03.s1 Soares_fetal_heart_NbHH19W Homo sapiens cDNA clone IMAGE:347213 3-, mRNA sequence	1391783	W80692	10p14	Chromosome 10, NC_000010.9 (13400086..13430286, complement)	-1.00712	0.299798	-0.830828	0.28513	2.75634	47	0	0	0	-1.28539	-0.937562	-1.30762	-1.24101	-0.987512	-0.807066	-1.12756	-1.00243	-1.07618	-1.44048	-1.04731	-0.901282	-1.12399	-1.22776	-0.708982	-0.927503	-0.949662	-0.313004	-1.24838	-1.19209	-1.03167
6312	2946243							151,44	transmembrane protein 18	TMEM18	129787	Transmembrane protein 18	TMEM18	Hs.43899	of69e06.s1 NCI_CGAP_Co8 Homo sapiens cDNA clone IMAGE:1435618 3-, mRNA sequence	2946243	AA857941	2p25.3	Chromosome 2, NC_000002.10 (657973..667439, complement)	-0.121191	0.343532	0.097692	0.288865	2.81527	34	0	0	0	0.198348	-0.350174	-0.427311	-0.38666	0.22099	-0.216408	-0.0710952	0.0398504	-0.114927	-0.304895	-0.388616	-0.929824	NaN	-0.170181	0.733963	-0.150151	0.0174777	NaN	NaN	0.414254	0.0946525
6332	820487							151,62				Transcribed locus		Hs.657156	yf57f07.s1 Soares infant brain 1NIB Homo sapiens cDNA clone IMAGE:26259 3- similar to contains MER22 repetitive element ;, mRNA sequence	820487	R20547			0.805076	0.770932	0.401248	0.472257	2.65416	35	0	0	0	1.48373	1.26204	0.518989	0.618337	-0.184344	-0.0860262	-0.325517	0.625452	0.535582	0.38615	0.484105	0.640136	1.21517	0.400573	0.84133	1.25108	0.656611	0.237571	0.870058	1.9349	1.25195
6343	3154656							151,72				Transcribed locus		Hs.666447	oq25g08.s1 NCI_CGAP_GC4 Homo sapiens cDNA clone IMAGE:1587422 3-, mRNA sequence	3154656	AA977210			0.431041	0.513441	0.0589627	0.36853	3.44331	36	0	0	0	0.250687	0.392411	0.337548	0.134162	0.255586	0.0983877	0.525392	0.362624	0.83254	0.794852	-0.602121	0.0242578	0.781939	2.13498	0.767066	NaN	0.346427	0.580689	0.0335609	0.428499	0.890744
6351	888124		ERO1B	endoplasmic reticulum oxidoreductase 1 beta	Cytoplasm	enzyme		151,8	ERO1-like beta (S. cerevisiae)	ERO1LB	56605	ERO1-like beta (S. cerevisiae)	ERO1LB	Hs.558519	ym46d10.s1 Soares infant brain 1NIB Homo sapiens cDNA clone IMAGE:51608 3-, mRNA sequence	888124	H19429	1q42.2-q43	Chromosome 1, NC_000001.9 (234447083..234511908, complement)	2.64354	0.61296	2.22434	0.50537	3.30679	42	0	0	0	3.34046	2.12302	2.06836	2.81431	1.98314	2.16904	1.77367	2.75901	3.12184	2.39886	4.08192	1.77061	3.18585	2.73894	2.53037	2.37285	1.99176	2.69395	2.89899	2.86544	2.83755
6405	747526		GORAB	golgin, RAB6 interacting	Cytoplasm	other		152,30	SCY1-like 1 binding protein 1	SCYL1BP1	92344	SCY1-like 1 binding protein 1	SCYL1BP1	Hs.183702	ye56e10.r1 Soares fetal liver spleen 1NFLS Homo sapiens cDNA clone IMAGE:121770 5-, mRNA sequence	747526	T98181	1q24.2	Chromosome 1, NC_000001.9 (168767894..168789208)	0.101648	0.186897	-0.0213737	0.230008	2.87241	59	0	0	0	-0.0979008	-0.0838249	-0.00855053	0.740756	0.212727	-0.0832633	-0.0451874	0.196094	0.25469	-0.123587	0.198595	0.107217	0.0526089	0.282643	-0.0624275	0.124222	-0.055369	-0.036984	0.19607	0.195113	-0.0120335
6412	891644							152,37				Transcribed locus		Hs.31942	ym50f07.s1 Soares infant brain 1NIB Homo sapiens cDNA clone IMAGE:51831 3-, mRNA sequence	891644	H22949			-0.334181	0.294279	-0.126023	0.473107	2.70152	72	0	0	0	0.264281	-0.407244	-0.295404	-0.545681	0.175668	-0.65806	-0.0200973	-0.315776	-0.159421	-0.730419	-0.0901009	-0.206743	NaN	-0.518625	-0.157582	-0.616593	-0.356507	-0.158033	-0.484364	-0.285825	-0.565278
6532	4147245		KIF1BP	KIF1 binding protein	Cytoplasm	enzyme		153,48	KIAA1279	KIAA1279	26128	KIAA1279	KIAA1279	Hs.279580	qy09f02.x1 NCI_CGAP_Brn23 Homo sapiens cDNA clone IMAGE:2011515 3-, mRNA sequence	4147245	AI368492	10q21.3	Chromosome 10, NC_000010.9 (70418499..70446744)	-0.68178	0.239227	-0.522034	0.24533	3.0701	50	0	0	0	-0.955113	-0.794539	-0.807933	-0.616225	-0.706847	-0.722765	-0.391918	-0.514746	-0.21712	-0.555678	-0.786208	-0.420457	-0.919315	-0.451894	-1.21438	-0.842101	-0.588771	-0.692102	-0.677725	-0.780414	-0.88307
6602	2658764	D	INPP4B	inositol polyphosphate-4-phosphatase type II B	Cytoplasm	phosphatase		154,13				Transcribed locus		Hs.176376	zi27a07.s1 Soares_fetal_liver_spleen_1NFLS_S1 Homo sapiens cDNA clone IMAGE:431988 3-, mRNA sequence	2658764	AA678242			-2.62858	0.70763	-2.19236	0.993555	2.39434	57	0	0	0	-2.43388	-2.37398	-1.53715	-2.63053	-3.63111	-3.6426	-2.97526	NaN	NaN	-2.23109	-2.755	-2.74684	NaN	-1.39564	-3.10186	NaN	-1.93859	-4.31989	-2.88254	-2.09917	-2.70435
6614	4078828		SPHK1	sphingosine kinase 1	Cytoplasm	kinase		154,24	sphingosine kinase 1	SPHK1	8877	Sphingosine kinase 1	SPHK1	Hs.68061	qs97h03.x1 NCI_CGAP_GC4 Homo sapiens cDNA clone IMAGE:1946069 3-, mRNA sequence	4078828	AI341901	17q25.2	Chromosome 17, NC_000017.9 (71892297..71895536)	0.465516	0.216382	0.344479	0.248816	2.48162	56	0	0	0	0.508124	0.149694	0.405746	0.420632	0.416795	0.550577	0.0595288	0.222304	0.68527	0.556358	0.217384	0.677192	0.712376	0.615894	0.843546	0.587185	0.536494	0.394238	0.0704828	0.547119	0.701654
6683	1266737		EP300	E1A binding protein p300	Nucleus	transcription regulator		154,87	E1A binding protein p300	EP300	2033	E1A binding protein p300	EP300	Hs.517517	zb77b08.s1 Soares_senescent_fibroblasts_NbHSF Homo sapiens cDNA clone IMAGE:309591 3-, mRNA sequence	1266737	N94428	22q13.2	Chromosome 22, NC_000022.9 (39818553..39906024)	0.301372	0.105776	0.37603	0.120535	3.16411	54	0	0	0	0.314266	0.614391	0.377015	0.329672	0.370725	0.201372	0.330866	0.238296	0.229492	0.352929	0.415186	0.368665	0.387812	0.422296	0.315039	0.287337	0.179024	0.109957	0.347565	0.345994	0.102189
6709	826935							155,12				Transcribed locus		Hs.632369	yi04c02.s1 Soares placenta Nb2HP Homo sapiens cDNA clone IMAGE:138242 3-, mRNA sequence	826935	R56829			1.23972	0.439882	0.884286	0.326628	3.91851	37	0	0	0	2.04147	1.22245	0.953279	1.86883	0.727741	1.15407	0.723937	NaN	0.43673	1.03845	1.23156	0.82635	1.77859	0.89023	1.67313	1.02164	1.31959	1.36221	1.36765	1.42848	1.4049
6722	4569520	D	TRA2B	transformer 2 beta homolog	Nucleus	other		155,24	splicing factor, arginine/serine-rich 10 (transformer 2 homolog, Drosophila)	SFRS10	6434	Splicing factor, arginine/serine-rich 10 (transformer 2 homolog, Drosophila)	SFRS10	Hs.533122	tt74a02.x1 NCI_CGAP_HSC3 Homo sapiens cDNA clone IMAGE:2246474 3- similar to TR:O15449 O15449 HTRA2-BETA-2. ;, mRNA sequence	4569520	AI583623	3q26.2-q27	Chromosome 3, NC_000003.10 (187117226..187138450, complement)	0.361006	0.247909	0.201541	0.282376	2.86793	55	0	0	0	0.519733	0.107312	0.335586	-0.0507077	0.275396	0.279015	0.323813	0.281077	0.577696	0.150719	0.0699708	0.691319	0.323061	0.284129	0.738774	0.569708	0.566433	0.370869	-0.358051	0.819571	0.244516
6733	874978							155,34				CDNA clone IMAGE:30404625		Hs.450659	ym05d09.s1 Soares infant brain 1NIB Homo sapiens cDNA clone IMAGE:46994 3-, mRNA sequence	874978	H10156			1.4158	0.46228	0.960053	0.558813	4.32842	58	0	0	0	1.92866	1.79513	1.14845	0.780439	1.20541	2.03919	1.6313	1.61209	1.03612	0.661249	0.80845	1.15433	1.86558	1.6207	1.6342	1.52713	1.20449	1.55105	1.2655	1.65622	2.39777
6925	787367		ARMC8	armadillo repeat containing 8	Nucleus	other		157,12	armadillo repeat containing 8	ARMC8	25852	Armadillo repeat containing 8	ARMC8	Hs.266826	yh72b07.s1 Soares placenta Nb2HP Homo sapiens cDNA clone IMAGE:135253 3-, mRNA sequence	787367	R31524	3q22.3	Chromosome 3, NC_000003.10 (139388838..139498909)	-0.0372696	0.345051	-0.277374	0.322773	3.24411	43	0	0	0	0.402786	0.0848759	-0.346827	-0.248015	-0.168684	-0.380657	-0.416509	0.0701479	0.0677594	-0.559933	0.0283217	-0.597868	0.0626413	-0.257283	0.326574	0.261998	0.13556	0.483833	0.0456364	NaN	0.637424
6975	2189846		COMMD5	COMM domain containing 5	Nucleus	other		157,58	COMM domain containing 5	COMMD5	28991	COMM domain containing 5	COMMD5	Hs.631856	zx80f06.s1 Soares ovary tumor NbHOT Homo sapiens cDNA clone IMAGE:810083 3-, mRNA sequence	2189846	AA464962	8q24-qter	Chromosome 8, NC_000008.9 (146034169..146049203, complement)	1.12553	0.406278	0.911631	0.31902	2.53202	38	0	0	0	0.966984	1.10887	0.851438	0.947346	0.594475	1.95157	0.811876	0.759927	0.662109	1.26074	1.28187	0.68482	1.45882	0.888856	0.967072	1.27245	0.618713	1.53938	1.75677	0.892505	1.72814
7048	4085648		FAM13B	family with sequence similarity 13 member B	Cytoplasm	other		158,26	chromosome 5 open reading frame 5	C5orf5	51306	Chromosome 5 open reading frame 5	C5orf5	Hs.657919	qo24f12.x1 NCI_CGAP_Lu5 Homo sapiens cDNA clone IMAGE:1909487 3-, mRNA sequence	4085648	AI348442	5q31	Chromosome 5, NC_000005.8 (137301548..137396619, complement)	0.943632	0.265928	0.777571	0.304891	2.67333	52	0	0	0	0.892966	0.979177	0.567045	0.763244	NaN	0.958813	0.798335	1.25913	1.25537	0.98719	1.12689	1.33383	0.914163	1.02764	0.724869	0.754066	0.547002	1.50373	0.840235	1.37854	1.13649
7125	1057124		PPP1R3E	protein phosphatase 1 regulatory subunit 3E	Cytoplasm	other		158,96	protein phosphatase 1, regulatory (inhibitor) subunit 3E	PPP1R3E	90673	Protein phosphatase 1, regulatory (inhibitor) subunit 3E	PPP1R3E	Hs.601513	yu13g01.s1 Soares fetal liver spleen 1NFLS Homo sapiens cDNA clone IMAGE:233712 3-, mRNA sequence	1057124	H79035	14q11.2	Chromosome 14, NC_000014.7 (22832901..22841897, complement)	-0.337963	0.32078	-0.152666	0.340068	2.63594	51	0	0	0	-0.286423	-0.0703113	-0.246766	-0.0820049	-0.282888	0.153492	-0.234457	-0.684927	-0.523073	0.0482731	-0.443642	0.0428763	-0.845258	-0.652909	-0.553667	-0.0305592	-0.256138	-0.12724	-0.0820184	-0.507453	-0.503897
7126	1087405							158,97							ys81a08.s1 Soares retina N2b4HR Homo sapiens cDNA clone IMAGE:221174 3-, mRNA sequence	1087405	H91827			-0.266981	0.204939	-0.44219	0.242319	3.781	57	0	0	0	-0.246719	0.0759591	-0.197179	-0.0188381	-0.487642	-0.228723	-0.42677	-0.320705	-0.199179	-0.200907	-0.519352	-0.443922	-0.0652603	-0.257269	-0.282107	-0.259659	-0.194855	-0.813661	-0.414671	-0.166144	0.104083
7165	875883		ZNF532	zinc finger protein 532	Nucleus	other		159,34	zinc finger protein 532	ZNF532	55205	Zinc finger protein 532	ZNF532	Hs.529023	ym09d07.s1 Soares infant brain 1NIB Homo sapiens cDNA clone IMAGE:47418 3-, mRNA sequence	875883	H11063	18q21.32	Chromosome 18, NC_000018.8 (54681041..54804689)	-2.5865	0.911622	-2.17129	0.605961	2.24099	35	0	0	0	-3.68464	-2.20372	-1.96443	-2.15544	-2.28178	-1.47612	-2.10005	-1.86241	-2.3986	-2.4532	-2.49334	-2.38562	-6.40706	-1.57592	-2.57456	-3.13708	-2.66997	-3.16803	-2.34714	-1.8125	-2.79298
7324	3896661		MAP3K13	mitogen-activated protein kinase kinase kinase 13	Cytoplasm	kinase		16,80				CDNA FLJ12376 fis, clone MAMMA1002494		Hs.697391	ql49g05.x1 NCI_CGAP_Co8 Homo sapiens cDNA clone IMAGE:1875704 3-, mRNA sequence	3896661	AI274393			0.444305	0.272045	0.16015	0.335955	4.46286	57	0	0	0	0.719225	0.307445	0.336814	1.12278	0.410468	0.342403	0.603675	0.38391	0.164919	0.184986	0.210883	0.199035	0.993001	0.652084	0.260071	NaN	0.280943	0.203758	0.218634	0.373245	0.543339
7386	1194654							160,39				CDNA FLJ36213 fis, clone THYMU2000671		Hs.683909	yv42f11.s1 Soares fetal liver spleen 1NFLS Homo sapiens cDNA clone IMAGE:245421 3-, mRNA sequence	1194654	N53488			0.448026	0.251625	0.248908	0.317194	3.40216	61	0	0	0	0.955297	0.306503	0.0819639	0.436071	0.0299512	0.325595	0.356163	0.684387	0.569408	0.265155	0.861964	0.428471	0.226447	0.580548	0.524542	0.0188484	0.389	0.547953	0.433746	0.264108	0.301712
7394	4083254		CACTIN	cactin, spliceosome C complex subunit	Nucleus	other		160,46	chromosome 19 open reading frame 29	C19orf29	58509	Chromosome 19 open reading frame 29	C19orf29	Hs.128425	qp48d05.x1 NCI_CGAP_Co8 Homo sapiens cDNA clone IMAGE:1926249 3-, mRNA sequence	4083254	AI346048	19p13.3	Chromosome 19, NC_000019.8 (3561626..3577813, complement)	0.205975	0.236165	0.0465955	0.225512	3.11387	45	0	0	0	0.337921	0.190949	0.0440508	-0.11129	-0.061402	0.225368	0.0170257	0.124785	0.297038	0.222504	-0.0276335	0.177999	NaN	0.337316	0.325819	0.245703	0.268651	0.816456	0.0772387	0.530382	-0.0646143
7417	2702670		FNBP1	formin binding protein 1	Nucleus	enzyme		160,67	formin binding protein 1	FNBP1	23048	Formin binding protein 1	FNBP1	Hs.189409	zi40e12.s1 Soares_fetal_liver_spleen_1NFLS_S1 Homo sapiens cDNA clone IMAGE:433294 3-, mRNA sequence	2702670	AA699707	9q34	Chromosome 9, NC_000009.10 (131689287..131845294, complement)	3.04199	0.442004	2.7312	0.471327	3.20878	51	0	0	0	3.41934	3.26979	2.88413	3.53174	3.22601	2.98666	2.85102	3.18298	2.75633	3.06648	4.06779	3.14013	3.3843	2.30127	2.32509	2.56179	2.41074	2.42047	3.79383	2.86855	3.04925
7451	2969581		SOD2	superoxide dismutase 2	Cytoplasm	enzyme		160,98	superoxide dismutase 2, mitochondrial	SOD2	6648	Superoxide dismutase 2, mitochondrial	SOD2	Hs.487046	oh69h02.s1 NCI_CGAP_Kid5 Homo sapiens cDNA clone IMAGE:1472307 3-, mRNA sequence	2969581	AA873459	6q25.3	Chromosome 6, NC_000006.10 (160020138..160034343, complement)	0.842505	0.427389	0.558659	0.333426	3.24434	40	0	0	0	0.718242	0.928272	1.18161	0.737105	0.370437	1.20324	1.32229	1.04928	0.813073	1.65828	0.467021	0.817023	0.329493	1.00644	1.63545	0.893687	0.727391	0.403781	1.17166	0.61002	1.06603
7466	1062801							161,13				Transcribed locus, strongly similar to XP_525175.1 similar to peroxisomal b...		Hs.658841	yt02d09.s1 Soares retina N2b5HR Homo sapiens cDNA clone IMAGE:223121 3-, mRNA sequence	1062801	H84130			-0.118577	0.196772	-0.283341	0.229043	3.66359	53	0	0	0	0.0375115	0.128757	-0.321542	-0.402878	-0.600521	-0.230842	-0.112163	-0.270224	-0.0184921	-0.0223395	0.0488897	-0.288191	-0.145891	-0.297094	0.0241185	NaN	-0.179115	0.182373	-0.256029	-0.189091	-0.039853
7486	991825							161,31				Transcribed locus		Hs.690364	yq32e03.r1 Soares fetal liver spleen 1NFLS Homo sapiens cDNA clone IMAGE:197500 5-, mRNA sequence	991825	H51984			0.564539	0.37695	0.261686	0.51034	2.91788	40	0	0	0	1.03347	0.0723604	0.324471	0.833659	0.220422	0.577841	0.244989	NaN	NaN	0.308571	NaN	0.52611	NaN	NaN	0.906832	0.617998	0.541768	NaN	NaN	1.08737	0.917555
7603	1239776							162,4				CDNA FLJ35481 fis, clone SMINT2008042		Hs.632919	yv42f01.r1 Soares fetal liver spleen 1NFLS Homo sapiens cDNA clone IMAGE:245401 5-, mRNA sequence	1239776	N77198			-0.966934	0.310769	-0.706208	0.329095	3.84235	51	0	0	0	-0.943963	-1.0342	-0.476537	-0.94339	-0.904355	-1.18991	-0.700589	-0.802346	-0.562938	-0.862987	-0.671345	-1.32413	-1.32283	-0.371816	-1.01357	-1.20861	-0.52619	-1.48845	-1.44602	-0.894471	-1.30414
7684	2538288							163,15							zu87b06.s1 Soares_testis_NHT Homo sapiens cDNA clone IMAGE:744947 3-, mRNA sequence	2538288	AA625901			0.461452	0.34144	0.141948	0.361549	3.38054	26	0	0	0	1.33804	0.407221	0.250611	NaN	0.173893	NaN	0.374454	NaN	0.359284	0.347122	NaN	0.72352	NaN	NaN	0.653086	NaN	0.119159	NaN	NaN	NaN	0.931469
7711	1190835		CKAP2L	cytoskeleton associated protein 2 like	Cytoplasm	other		163,4	cytoskeleton associated protein 2-like	CKAP2L	150468	Cytoskeleton associated protein 2-like	CKAP2L	Hs.434250	yv26f12.r1 Soares fetal liver spleen 1NFLS Homo sapiens cDNA clone IMAGE:243887 5-, mRNA sequence	1190835	N49669	2q13	Chromosome 2, NC_000002.10 (113211915..113238657, complement)	-0.45575	0.307823	-0.183109	0.389305	3.79477	62	0	0	0	-0.112687	-0.885334	-1.09759	-0.513247	-0.665088	-0.274207	-0.510231	-0.418828	-0.134216	-0.0776817	-0.570735	-0.997973	-0.178788	-0.100025	-0.353984	-0.171425	-0.459959	-0.795906	-0.646146	-0.747042	-0.0731186
7761	1004851							163,85				Transcribed locus		Hs.605790	yq98b04.r1 Soares fetal liver spleen 1NFLS Homo sapiens cDNA clone IMAGE:203791 5- similar to contains Alu repetitive element;, mRNA sequence	1004851	H56207			-0.0239041	0.315109	-0.236284	0.332184	2.92529	45	0	0	0	0.59032	0.117527	-0.352637	0.41391	-0.439715	-0.373507	-0.14742	0.154446	0.087523	-0.564968	NaN	-0.0692247	-0.389474	-0.294177	0.156918	NaN	-0.138262	0.454313	0.30986	0.0758422	0.409316
7801	3147576							164,23				Transcribed locus		Hs.666420	op89g11.s1 Soares_NFL_T_GBC_S1 Homo sapiens cDNA clone IMAGE:1584068 3-, mRNA sequence	3147576	AA972286			0.97765	0.435181	0.68677	0.274454	3.30858	35	0	0	0	1.2828	0.417358	0.359611	0.950733	0.159496	1.08898	0.515061	0.757274	0.912151	1.16595	1.54144	0.847164	1.41082	0.821797	1.1552	1.07091	0.828653	0.949461	1.14592	1.39345	0.970939
7810	1013323							164,31							yr42e05.r1 Soares fetal liver spleen 1NFLS Homo sapiens cDNA clone IMAGE:207968 5- similar to contains Alu repetitive element;, mRNA sequence	1013323	H60491			-0.202021	0.258624	0.0448003	0.398873	3.34309	56	0	0	0	0.658519	-0.221641	-0.158618	NaN	-0.413659	-0.431023	-0.190587	-0.216472	-0.322179	-0.273146	NaN	0.0644172	-0.547371	-0.228047	-0.529585	-0.198861	-0.169259	-0.0583049	NaN	-0.38953	-0.321772
7901	2552736		RIC1	RIC1 homolog, RAB6A GEF complex partner 1	Cytoplasm	other		165,16	KIAA1432	KIAA1432	57589	KIAA1432	KIAA1432	Hs.211520	ab99b12.s1 Stratagene lung (#937210) Homo sapiens cDNA clone IMAGE:855071 3-, mRNA sequence	2552736	AA630125	9p24.1	Chromosome 9, NC_000009.10 (5646654..5764309)	1.48869	0.255009	1.32877	0.297492	2.78562	56	0	0	0	1.44778	1.51011	1.09367	1.55039	1.3817	1.30762	1.48063	1.81248	1.22576	1.22205	1.90944	1.9608	1.23548	1.38428	1.3664	1.43727	1.03444	1.64576	1.38278	1.52535	1.6948
7915	1014281							165,29							yr79g07.s1 Soares fetal liver spleen 1NFLS Homo sapiens cDNA clone IMAGE:211548 3- similar to gb:J05158 CARBOXYPEPTIDASE N 83 KD CHAIN (HUMAN);contains MER4 repetitive element ;, mRNA sequence	1014281	H61449			-1.1118	0.320441	-0.878719	0.396986	2.94439	51	0	0	0	-1.14824	-0.857289	-0.968272	-1.11876	-1.71906	-1.47006	-0.866882	-1.05197	-1.62896	-1.17473	NaN	-1.58964	-0.965367	-1.13071	-1.16618	-0.973462	-0.955529	-0.817117	NaN	-1.22434	NaN
8040	2714643							166,44				Transcribed locus		Hs.601131	zj21f03.s1 Soares_fetal_liver_spleen_1NFLS_S1 Homo sapiens cDNA clone IMAGE:450941 3-, mRNA sequence	2714643	AA704725			-0.336794	0.227791	-0.0957405	0.35942	3.5205	46	0	0	0	-0.848353	-0.277143	-0.165098	-0.0755736	-0.401986	-0.395899	-0.195158	NaN	-0.207551	NaN	NaN	-0.511045	NaN	-0.646577	-0.478488	NaN	-0.280723	NaN	NaN	-0.732213	-0.176658
8196	2557242		HLA-DPA1	major histocompatibility complex, class II, DP alpha 1	Plasma Membrane	transmembrane receptor		167,88	major histocompatibility complex, class II, DP alpha 1	HLA-DPA1	3113	Major histocompatibility complex, class II, DP alpha 1	HLA-DPA1	Hs.347270	ac74c07.s1 Stratagene lung (#937210) Homo sapiens cDNA clone IMAGE:868332 3- similar to gb:K01506 HLA CLASS II HISTOCOMPATIBILITY ANTIGEN, DP(1) ALPHA CHAIN (HUMAN);, mRNA sequence	2557242	AA634028	6p21.3	Chromosome 6, NC_000006.10 (33140772..33149356, complement)	1.20049	0.342023	1.45349	0.396199	3.29917	55	0	0	0	1.62605	1.40346	1.3834	1.30148	1.16033	1.25961	0.833316	0.62453	1.43949	1.47034	1.10453	1.46808	1.67486	1.21609	2.05046	1.19203	1.07438	1.43288	1.15883	0.997643	1.37417
8197	1774426		SETDB2	SET domain bifurcated 2	Nucleus	enzyme		167,89	SET domain, bifurcated 2	SETDB2	83852	SET domain, bifurcated 2	SETDB2	Hs.631789	zp80g03.s1 Stratagene HeLa cell s3 937216 Homo sapiens cDNA clone IMAGE:626548 3- similar to TR:G806566 G806566 SM PROTEIN G. ;, mRNA sequence	1774426	AA187979	13q14	Chromosome 13, NC_000013.9 (48916511..48964299)	0.577078	0.229738	0.714506	0.26178	2.67681	55	0	0	0	0.486601	0.807951	0.413381	0.646459	0.852881	0.648436	0.669871	0.859032	0.567274	0.551245	1.18901	0.671471	0.68196	0.71288	0.241423	0.570803	0.0893609	0.365391	0.759334	0.373169	0.489118
8213	1137527							168102							yx72e12.s1 Soares melanocyte 2NbHM Homo sapiens cDNA clone IMAGE:267310 3- similar to gb:J05158 CARBOXYPEPTIDASE N 83 KD CHAIN (HUMAN);contains MER4.t3 MER4 repetitive element ;, mRNA sequence	1137527	N23377			-0.120032	0.154892	0.00577374	0.276438	2.92027	81	0	0	0	-0.438872	-0.283806	-0.0956103	-0.0712708	0.0184625	0.0557905	-0.107901	-0.171566	0.149215	-0.0137275	NaN	0.0354801	-0.14499	-0.164298	-0.0703334	-0.0127817	-0.0681257	-0.205109	-0.0829707	-0.0320269	-0.385455
8367	2106474	D	MAP3K20	mitogen-activated protein kinase kinase kinase 20	Cytoplasm	kinase		169,47	sterile alpha motif and leucine zipper containing kinase AZK	ZAK	51776	Sterile alpha motif and leucine zipper containing kinase AZK	ZAK	Hs.444451	zw47f02.s1 Soares_total_fetus_Nb2HF8_9w Homo sapiens cDNA clone IMAGE:773211 3- similar to contains Alu repetitive element;, mRNA sequence	2106474	AA425744	2q24.2	Chromosome 2, NC_000002.10 (173648811..173840983)	0.284681	0.2307	0.405486	0.297599	2.20078	55	0	0	0	0.266589	0.161356	0.761766	0.2023	0.7864	-0.134782	0.200413	0.317812	0.515977	0.351187	0.432752	0.468525	0.16339	0.0346216	NaN	0.436291	0.207794	-0.217227	0.00763305	0.19362	0.321192
8408	722698							169,84							yd48e07.s1 Soares fetal liver spleen 1NFLS Homo sapiens cDNA clone IMAGE:111492 3-, mRNA sequence	722698	T90785			0.144833	0.193881	0.24138	0.205949	2.27869	51	0	0	0	0.280882	0.124216	0.116462	0.500618	0.0582951	0.453896	0.121509	0.102435	-0.0106452	0.102358	0.361752	0.149766	-0.000846	-0.0927525	-0.114118	0.145742	0.00296579	-0.00478401	0.462877	-0.0257393	-0.00322331
8426	1138979							17,10							yx98h12.s1 Soares melanocyte 2NbHM Homo sapiens cDNA clone IMAGE:269831 3-, mRNA sequence	1138979	N24829			0.0274787	0.273004	-0.174511	0.27664	3.4235	49	0	0	0	0.0648922	0.0800519	-0.0751989	0.398933	-0.0757701	0.125389	0.274946	-0.218607	0.421998	-0.0131448	0.0321621	-0.198847	-0.00370096	0.653044	-0.0461447	0.294933	0.0510583	-0.490649	0.165305	-0.253382	0.0369301
8605	1137433		C1orf27	chromosome 1 open reading frame 27	Other	other		170,67	chromosome 1 open reading frame 27	C1orf27	54953	Chromosome 1 open reading frame 27	C1orf27	Hs.371210	yx77a10.s1 Soares melanocyte 2NbHM Homo sapiens cDNA clone IMAGE:267738 3-, mRNA sequence	1137433	N23283	1q25	Chromosome 1, NC_000001.9 (184611624..184657126)	-0.468817	0.121375	-0.57897	0.215478	3.38214	87	0	0	0	-0.518147	-0.456438	-0.617213	-0.754568	-0.459072	-0.58878	-0.443557	-0.454488	-0.568613	-0.417425	-0.473753	-0.413325	-0.627621	-0.190505	-0.466013	-0.367594	-0.301161	-0.657875	-0.385503	-0.42644	-0.397783
8645	2714852							171102							zj82d12.s1 Soares_fetal_liver_spleen_1NFLS_S1 Homo sapiens cDNA clone IMAGE:461399 3- similar to contains L1.t1 L1 repetitive element ;, mRNA sequence	2714852	AA704934			0.705654	0.285988	0.461285	0.341916	3.34364	41	0	0	0	1.24205	0.553685	0.356645	0.962621	0.427575	NaN	0.392274	0.862713	0.731896	NaN	NaN	0.806517	NaN	0.74366	1.04298	NaN	0.589635	0.794832	NaN	0.766148	0.500402
8679	1330929		CHD9	chromodomain helicase DNA binding protein 9	Cytoplasm	other		171,36	chromodomain helicase DNA binding protein 9	CHD9	80205	Chromodomain helicase DNA binding protein 9	CHD9	Hs.59159	zc30a12.s1 Soares_senescent_fibroblasts_NbHSF Homo sapiens cDNA clone IMAGE:323806 3-, mRNA sequence	1330929	W46341	16q12.2	Chromosome 16, NC_000016.8 (51747339..51918283)	1.20916	0.364483	0.961982	0.313351	3.21434	41	0	0	0	1.66161	1.12444	0.385861	1.24296	NaN	1.09252	1.05216	1.41645	1.16611	0.683037	1.80484	1.03313	1.57211	1.03096	1.13352	1.97357	0.825026	1.13569	1.45992	1.17347	1.40423
8680	1043058							171,37							ys12g09.s1 Soares fetal liver spleen 1NFLS Homo sapiens cDNA clone IMAGE:214624 3-, mRNA sequence	1043058	H71242			0.229208	0.337608	-0.00634097	0.336579	3.23699	48	0	0	0	0.620676	-0.0105498	-0.0862334	-0.249399	0.0589962	0.391295	0.130923	0.610453	0.28163	-0.335698	-0.0497716	0.401717	0.194773	0.389576	0.678638	0.128808	0.327474	0.712572	-0.457108	0.855892	-0.0046227
8736	656181							171,88							ya91c12.s3 Stratagene placenta (#937225) Homo sapiens cDNA clone IMAGE:69046 3-, mRNA sequence	656181	T54320			0.105207	0.132171	0.232204	0.190411	3.95913	69	0	0	0	0.272984	0.177699	0.259465	-0.0570633	0.0967059	0.179016	0.214354	0.0204384	-0.0250169	0.104932	0.0127948	0.378699	0.105916	0.0483299	0.0110407	-0.061912	0.0149218	0.0244767	-0.0725139	-0.178433	0.235765
8737	1765420							171,89				Transcribed locus		Hs.169577	zp66b11.s1 Stratagene endothelial cell 937223 Homo sapiens cDNA clone IMAGE:625149 3-, mRNA sequence	1765420	AA181927			-0.152784	0.271676	0.0589233	0.267103	3.51061	44	0	0	0	-0.0179677	0.091112	-0.105809	-0.147606	0.0112604	-0.372921	0.114706	NaN	-0.759428	0.0344303	-0.708423	-0.292652	-0.223307	-0.286623	-0.392073	NaN	-0.138118	0.517064	-0.108751	-0.11392	0.0628457
8799	1329487							172,47				Transcribed locus		Hs.605466	zc81g09.s1 Pancreatic Islet Homo sapiens cDNA clone IMAGE:328768 3- similar to contains Alu repetitive element;contains element LTR4 repetitive element ;, mRNA sequence	1329487	W45406			-0.10639	0.216538	-0.208049	0.181876	2.22471	41	0	0	0	0.120204	-0.197666	-0.247637	-0.0656087	-0.403537	0.14331	-0.190966	0.133251	-0.25698	-0.153089	-0.299862	0.0215543	0.20251	-0.0124049	0.252	-0.360467	-0.038801	-0.0183286	-0.399303	0.0484536	0.00505292
8800	2715130							172,48				Transcribed locus		Hs.663078	zj96f11.s1 Soares_fetal_liver_spleen_1NFLS_S1 Homo sapiens cDNA clone IMAGE:462765 3- similar to contains Alu repetitive element;, mRNA sequence	2715130	AA705212			0.452134	0.270174	0.282057	0.262812	2.84776	43	0	0	0	0.611282	0.543967	0.20641	0.511697	0.209685	0.171901	0.413032	0.183527	0.371449	0.351302	0.211577	0.342819	0.616212	0.720733	NaN	NaN	0.526019	0.365141	0.1938	0.974536	0.593461
8886	861690		AMD1	adenosylmethionine decarboxylase 1	Cytoplasm	enzyme		173,28				Transcribed locus		Hs.686263	yj17d11.r1 Soares placenta Nb2HP Homo sapiens cDNA clone IMAGE:149013 5- similar to gb:M21154 S-ADENOSYLMETHIONINE DECARBOXYLASE PROENZYME (HUMAN);, mRNA sequence	861690	R82299			0.474867	0.337656	0.254291	0.399305	2.84377	54	0	0	0	0.622303	0.39319	0.494919	0.276424	0.183548	0.276746	-0.00175127	1.32722	0.607368	0.0715788	0.507433	-0.0748608	0.47276	0.319477	0.413005	NaN	0.610227	0.358002	0.676105	1.33746	0.558237
8896	983999	D	WTAP	WT1 associated protein	Nucleus	other		173,37	Wilms tumor 1 associated protein	WTAP	9589	Wilms tumor 1 associated protein	WTAP	Hs.446091	yq75e09.s1 Soares fetal liver spleen 1NFLS Homo sapiens cDNA clone IMAGE:201640 3-, mRNA sequence	983999	R98339	6q25-q27	Chromosome 6, NC_000006.10 (160068142..160097341)	0.341561	0.143954	0.218823	0.14234	3.96406	48	0	0	0	0.366218	0.328596	0.212447	0.438486	0.310221	0.59503	0.342063	0.214432	0.39737	0.174059	0.00332188	0.191346	0.24006	0.390627	0.402303	0.236765	0.517431	0.503924	0.184665	0.474575	0.541077
8916	2046183		IRF2	interferon regulatory factor 2	Nucleus	transcription regulator		173,55	interferon regulatory factor 2	IRF2	3660	Interferon regulatory factor 2	IRF2	Hs.654566	zt68h08.r1 Soares_testis_NHT Homo sapiens cDNA clone IMAGE:727551 5- similar to gb:X15949_cds1 INTERFERON REGULATORY FACTOR 2 (HUMAN);, mRNA sequence	2046183	AA393214	4q34.1-q35.1	Chromosome 4, NC_000004.10 (185545909..185632697, complement)	1.38448	0.532882	1.70179	0.449522	2.73299	37	0	0	0	1.05755	1.16676	1.64111	1.21323	1.7541	1.28777	NaN	1.05321	1.09856	1.94575	NaN	1.80738	2.74942	1.90286	1.5105	1.91334	0.881101	NaN	0.242075	0.880411	0.849505
8929	1141072							173,67	triple functional domain (PTPRF interacting)	TRIO	7204	Triple functional domain (PTPRF interacting)	TRIO	Hs.130031	yx62a11.s1 Soares melanocyte 2NbHM Homo sapiens cDNA clone IMAGE:266300 3-, mRNA sequence	1141072	N26724	5p15.1-p14	Chromosome 5, NC_000005.8 (14196829..14562458)	0.0404965	0.347684	-0.198942	0.294249	3.32068	42	0	0	0	-0.109545	0.0536495	-0.297216	-0.168685	-0.0918816	-0.289415	-0.0714985	0.0765051	-0.131613	-0.135254	0.203374	-0.146859	-0.490763	-0.335589	0.297547	-0.181066	0.0400452	0.473863	1.04379	0.394608	0.41886
8987	2987740							174,21				Transcribed locus		Hs.687910	oe80g09.s1 NCI_CGAP_Lu5 Homo sapiens cDNA clone IMAGE:1417984 3-, mRNA sequence	2987740	AA878775			0.457152	0.314878	0.255919	0.282542	2.92394	42	0	0	0	0.950309	0.609405	0.0967771	0.328614	0.214264	0.533633	0.215755	0.283055	0.45025	0.322703	0.452394	0.0205613	NaN	0.743218	0.836238	NaN	0.332444	0.463929	0.631813	0.60928	0.31615
9004	858434		ZNF217	zinc finger protein 217	Nucleus	transcription regulator		174,37	zinc finger protein 217	ZNF217	7764	Zinc finger protein 217	ZNF217	Hs.155040	yj05a10.s1 Soares placenta Nb2HP Homo sapiens cDNA clone IMAGE:147834 3-, mRNA sequence	858434	R81831	20q13.2	Chromosome 20, NC_000020.9 (51617017..51633043, complement)	-0.255524	0.365357	-0.0384072	0.382875	2.68608	48	0	0	0	-0.0793272	0.00180592	-0.183084	-0.0129447	-0.133207	-0.28804	0.556195	0.102162	-0.611267	-0.300631	0.215505	0.111834	-0.792197	-0.341437	-0.382586	NaN	-0.486483	-0.548562	0.0962623	-0.950452	-0.481648
9069	2458166							174,96				Transcribed locus		Hs.656096	af17c08.s1 Soares_testis_NHT Homo sapiens cDNA clone IMAGE:1031918 3-, mRNA sequence	2458166	AA609738			0.736882	0.347012	0.456311	0.292525	3.90624	42	0	0	0	1.0086	0.449577	0.434326	0.707108	0.335027	0.708687	0.581826	0.858635	0.477284	0.452358	0.654234	0.445547	0.631759	0.618587	1.26615	0.698224	0.891363	1.06425	0.4748	1.14741	1.43162
9090	2984999		SF3B1	splicing factor 3b subunit 1	Nucleus	other		175,17				Transcribed locus, strongly similar to XP_001086317.1 similar to splicing f...		Hs.634852	nx21e03.s1 NCI_CGAP_GC3 Homo sapiens cDNA clone IMAGE:1256764 3- similar to TR:Q22332 Q22332 T08A11.2 ;, mRNA sequence	2984999	AA876198			0.28241	0.132549	0.177983	0.158331	3.45881	58	0	0	0	0.274678	0.0648865	0.360902	0.652483	0.323872	0.398754	0.385553	0.295764	0.266128	0.297036	0.314514	0.191691	0.162494	0.477684	0.102486	0.20091	0.308314	0.149103	0.339256	0.486197	0.132905
9098	3597912							175,24				Transcribed locus, moderately similar to XP_001117587.1 HIV-1 rev binding p...		Hs.667222	qc38e08.x1 Soares_pregnant_uterus_NbHPU Homo sapiens cDNA clone IMAGE:1711910 3-, mRNA sequence	3597912	AI129398			0.458467	0.297162	0.292353	0.369422	2.38808	57	0	0	0	0.579579	0.190734	0.0890518	0.51219	-0.0304523	0.548033	-0.216517	0.690745	0.595824	0.382204	0.777	0.297434	0.743551	0.756179	NaN	0.155927	0.371712	0.707949	0.208115	0.502009	0.982543
9104	713134							175,3				Transcribed locus		Hs.686629	yd51d06.r1 Soares fetal liver spleen 1NFLS Homo sapiens cDNA clone IMAGE:111755 5-, mRNA sequence	713134	T84782			1.67004	0.558139	1.16775	0.536817	4.19391	48	0	0	0	2.18326	1.3504	1.21835	1.49602	0.857184	1.57308	1.21469	2.21411	1.51736	0.735645	1.35853	1.43031	2.22776	2.11121	2.26207	1.72833	1.37212	1.4601	1.03425	2.77953	2.39513
9162	795799		PTPRG	protein tyrosine phosphatase, receptor type G	Plasma Membrane	phosphatase		175,82							yh95h06.s1 Soares placenta Nb2HP Homo sapiens cDNA clone IMAGE:137531 3-, mRNA sequence	795799	R38343			2.03504	0.424654	1.79729	0.558573	2.39076	63	0	0	0	2.26603	1.4778	1.96096	2.13052	1.43361	2.08684	1.8531	3.07402	1.61631	1.86799	2.16083	1.4047	2.46818	2.05972	2.14609	2.05914	1.98262	2.21279	2.11992	2.63609	2.48935
9186	3042807		LINC00293	long intergenic non-protein coding RNA 293	Other	other		176103	hypothetical LOC497634	BEYLA	497634	Hypothetical LOC497634	BEYLA	Hs.406982	oj70e12.s1 Soares_NFL_T_GBC_S1 Homo sapiens cDNA clone IMAGE:1503694 3-, mRNA sequence	3042807	AA907347			0.117078	0.342643	-0.0835519	0.32348	2.58202	38	0	0	0	-0.213883	-0.242416	-0.10968	0.0829156	0.101906	0.533308	0.875127	0.0807577	-0.249226	-0.377503	NaN	0.170528	NaN	0.942503	0.268133	NaN	-0.0423678	0.113158	NaN	-0.357657	0.320082
9294	3052012		C7orf13	chromosome 7 open reading frame 13	Other	other		177103	chromosome 7 open reading frame 13	C7orf13	129790	Chromosome 7 open reading frame 13	C7orf13	Hs.647014	ol29c05.s1 Soares_NFL_T_GBC_S1 Homo sapiens cDNA clone IMAGE:1524872 3-, mRNA sequence	3052012	AA912620	7q36	Chromosome 7, NC_000007.12 (156124016..156125877, complement)	0.0516187	0.202149	-0.159423	0.267708	4.37878	61	0	0	0	-0.206117	0.0142575	-0.0793192	-0.00127572	-0.219904	0.0772268	0.0999427	0.17732	-0.350063	0.132181	0.148017	0.185788	-0.036875	0.285724	0.0679707	NaN	0.0390699	-0.00258293	-0.133674	0.392022	0.250115
9423	3797195		GNAL	G protein subunit alpha L	Cytoplasm	enzyme		178,25	guanine nucleotide binding protein (G protein), alpha activating activity polypeptide, olfactory type	GNAL	2774	Guanine nucleotide binding protein (G protein), alpha activating activity po...	GNAL	Hs.136295	qh17d07.x1 Soares_NFL_T_GBC_S1 Homo sapiens cDNA clone IMAGE:1844941 3-, mRNA sequence	3797195	AI217380	18p11.22-p11.21	Chromosome 18, NC_000018.8 (11679263..11871922)	0.604912	0.319759	0.382061	0.271524	3.3417	43	0	0	0	0.556582	0.48282	0.168338	0.579533	0.128927	0.620727	0.346545	1.06506	0.554007	0.3573	0.522779	0.239851	0.846022	0.837142	0.855582	0.493704	0.601567	0.917866	-0.0921916	0.970714	1.16599
9441	2191355		SLC25A40	solute carrier family 25 member 40	Cytoplasm	other		178,41	solute carrier family 25, member 40	SLC25A40	55972	Solute carrier family 25, member 40	SLC25A40	Hs.208414	aa33f03.s1 NCI_CGAP_GCB1 Homo sapiens cDNA clone IMAGE:815069 3-, mRNA sequence	2191355	AA465188	7q21.12	Chromosome 7, NC_000007.12 (87303353..87343604, complement)	0.179069	0.129975	0.29195	0.179938	3.63669	67	0	0	0	0.090238	0.132648	0.272094	0.468561	0.323886	0.352672	0.0537047	0.487336	0.180597	0.17219	0.211196	0.239077	0.0143399	0.147499	-0.0996836	0.27409	0.10195	0.300262	0.152536	0.096919	0.187868
9459	1491031		AFF4	AF4/FMR2 family member 4	Nucleus	transcription regulator		178,58	AF4/FMR2 family, member 4	AFF4	27125	AF4/FMR2 family, member 4	AFF4	Hs.519313	ze90a12.s1 Soares_fetal_heart_NbHH19W Homo sapiens cDNA clone IMAGE:366238 3- similar to PIR:C44264 C44264 ALL-1/AF-4 ;, mRNA sequence	1491031	AA025630	5q31	Chromosome 5, NC_000005.8 (132238970..132327201, complement)	-0.929228	0.180795	-1.05036	0.193745	3.05827	51	0	0	0	-0.779428	-0.945622	-0.839339	-1.17627	-1.12791	-1.10695	-0.822194	-1.37999	-1.06053	-0.886637	-0.90135	-0.70269	-1.11346	-0.894332	-0.74284	-1.13764	-0.830617	-1.0875	-0.904027	-0.706766	-0.916455
9482	3798142							178,79				Transcribed locus		Hs.444464	qh16d06.x1 Soares_NFL_T_GBC_S1 Homo sapiens cDNA clone IMAGE:1844843 3-, mRNA sequence	3798142	AI218327			0.659458	0.379373	0.443726	0.318599	2.65561	39	0	0	0	0.87676	0.616576	0.127791	0.803183	0.302566	0.797822	0.280167	0.262132	0.484451	0.225228	NaN	0.588776	0.830281	0.537783	1.23915	0.814632	0.354279	0.576829	0.831369	0.798111	0.840106
9525	2159659		FGFR4	fibroblast growth factor receptor 4	Plasma Membrane	kinase	lenvatinib, FGF401, BLU-554, PRN1371, U3-1784, everolimus/lenvatinib, H3B-6527	179,2	fibroblast growth factor receptor 4	FGFR4	2264	Fibroblast growth factor receptor 4	FGFR4	Hs.165950	zw90c01.r1 Soares_total_fetus_Nb2HF8_9w Homo sapiens cDNA clone IMAGE:784224 5- similar to gb:L03840 FIBROBLAST GROWTH FACTOR RECEPTOR 4 PRECURSOR (HUMAN);, mRNA sequence	2159659	AA446994	5q35.1-qter	Chromosome 5, NC_000005.8 (176446527..176457733)	-1.55555	0.391036	-1.22229	0.526223	3.32071	56	0	0	0	-1.74887	-1.61977	-1.57839	-2.6594	-1.40982	-0.697037	-1.35393	-1.66262	-1.34954	-1.60625	-1.9844	-1.55876	-1.2554	-1.76973	-1.46054	-1.49506	-0.732076	NaN	-1.83269	NaN	-1.91447
9670	3933370							18,53				Transcribed locus		Hs.668316	ql99b08.x1 Soares_NhHMPu_S1 Homo sapiens cDNA clone IMAGE:1880439 3-, mRNA sequence	3933370	AI290596			0.560914	0.262193	0.242026	0.277623	5.31809	44	0	0	0	0.700325	0.343287	NaN	0.522222	0.296559	0.335661	0.443909	0.631915	0.518209	NaN	0.598342	0.588452	0.434538	1.06901	1.10105	0.501151	0.557903	0.245104	NaN	0.650824	0.942566
9681	1745707							18,63				Transcribed locus		Hs.529553	zp06c12.s1 Stratagene ovarian cancer (#937219) Homo sapiens cDNA clone IMAGE:595606 3-, mRNA sequence	1745707	AA167270			0.0861697	0.430192	-0.144572	0.419757	2.49443	48	0	0	0	0.145413	-0.0287086	0.0571822	0.404996	-0.310307	-0.096673	-0.455259	0.854557	0.370633	-0.203746	-0.00591901	-0.208864	0.228943	0.279618	0.353121	0.306408	0.152983	0.460635	0.0965865	0.770805	0.399322
9689	816456							18,70				Transcribed locus		Hs.682403	yg81a09.s1 Soares infant brain 1NIB Homo sapiens cDNA clone IMAGE:39766 3-, mRNA sequence	816456	R54554			0.698627	0.36867	0.463739	0.249781	3.13718	35	0	0	0	1.17249	0.36369	NaN	0.716444	0.410271	0.974976	0.586422	0.693677	0.689535	0.963471	0.983406	0.634882	0.793364	0.679665	0.990644	0.82065	0.0645736	0.853895	1.46608	0.267145	0.854539
9736	734202							180,15				Transcribed locus, strongly similar to XP_001109750.1 similar to transformi...		Hs.656238	ye44g11.s1 Soares fetal liver spleen 1NFLS Homo sapiens cDNA clone IMAGE:120644 3-, mRNA sequence	734202	T95578			0.748065	0.183543	0.573406	0.211439	4.23573	55	0	0	0	0.865672	0.673529	0.693894	0.934502	0.530193	0.764629	0.633885	1.02844	0.667721	0.550679	0.653375	0.731019	1.00878	0.626692	0.821961	0.347484	0.856855	0.921901	0.978769	1.12847	1.01732
9778	3927375							180,53							qm43b04.x1 Soares_placenta_8to9weeks_2NbHP8to9W Homo sapiens cDNA clone IMAGE:1891471 3-, mRNA sequence	3927375	AI287622			0.00298581	0.298707	-0.202369	0.299168	3.03466	42	0	0	0	-0.282441	-0.203127	-0.134258	0.0744366	NaN	-0.361457	0.0459179	0.400856	0.336101	0.340437	-0.0994774	0.106473	0.144901	0.359521	-0.45138	NaN	-0.166843	-0.239839	0.748844	0.0287167	-0.0950964
9798	2993582		ST3GAL6	ST3 beta-galactoside alpha-2,3-sialyltransferase 6	Cytoplasm	enzyme		180,71	ST3 beta-galactoside alpha-2,3-sialyltransferase 6	ST3GAL6	10402	ST3 beta-galactoside alpha-2,3-sialyltransferase 6	ST3GAL6	Hs.148716	am30e11.s1 Soares_NFL_T_GBC_S1 Homo sapiens cDNA clone IMAGE:1468364 3-, mRNA sequence	2993582	AA884052	3q12.1	Chromosome 3, NC_000003.10 (99934262..99995927)	-3.2119	1.17119	-2.58328	1.04827	2.55486	44	0	0	0	-4.82356	-2.45918	-2.8208	-2.0628	-3.39001	-4.0039	-2.76155	-4.71913	-2.4623	-1.75816	-1.40944	-2.30441	-4.67881	-2.03898	-4.75729	-3.66221	-2.72044	-3.52173	-2.40789	-3.38634	-2.91743
9832	3144640		NCF4	neutrophil cytosolic factor 4	Cytoplasm	enzyme		181101	neutrophil cytosolic factor 4, 40kDa	NCF4	4689	Neutrophil cytosolic factor 4, 40kDa	NCF4	Hs.474781	oo81c04.s1 NCI_CGAP_Kid5 Homo sapiens cDNA clone IMAGE:1572582 3- similar to TR:Q15080 Q15080 P40PHOX PROTEIN. ;, mRNA sequence	3144640	AA969460	22q13.1	Chromosome 22, NC_000022.9 (35586991..35604005)	0.453823	0.123265	0.375288	0.151144	2.78937	58	0	0	0	0.35841	0.389296	0.292632	0.488856	0.362141	0.487096	0.342911	0.57635	0.521682	0.28075	0.581477	0.510479	0.563	0.459312	0.717037	0.405892	0.361365	0.426833	0.408064	0.57182	0.595602
9865	674902							181,34				Transcribed locus		Hs.271498	yc24b07.s1 Stratagene lung (#937210) Homo sapiens cDNA clone IMAGE:81589 3- similar to contains Alu repetitive element;, mRNA sequence	674902	T65857			1.73013	0.76599	1.07987	0.454845	4.30477	35	0	0	0	2.39019	1.70316	0.822386	1.76725	0.991572	0.868787	1.22338	2.42954	1.01084	0.698692	3.00867	1.49227	3.0938	1.46047	2.0126	1.67105	1.12606	1.97501	2.04641	2.08186	2.4369
9938	1201418		PPP1R12B	protein phosphatase 1 regulatory subunit 12B	Cytoplasm	phosphatase		182,10	protein phosphatase 1, regulatory (inhibitor) subunit 12B	PPP1R12B	4660	Protein phosphatase 1, regulatory (inhibitor) subunit 12B	PPP1R12B	Hs.444403	yy81a07.s1 Soares_multiple_sclerosis_2NbHMSP Homo sapiens cDNA clone IMAGE:279924 3-, mRNA sequence	1201418	N57528	1q32.1	Chromosome 1, NC_000001.9 (200584459..200824320)	-1.6022	0.358784	-1.42213	0.294339	2.43463	41	0	0	0	-1.8614	-1.1843	-1.54204	-1.47683	-1.11617	-1.67955	-1.43397	-1.51636	-1.79796	-1.41216	-1.32179	-1.18059	-2.1363	-1.88312	-2.21619	-2.18557	-1.64895	-2.42692	-1.83556	-1.19687	-1.74385
10049	3871298		RDX	radixin	Cytoplasm	other		183102	radixin	RDX	5962	Radixin	RDX	Hs.592679	qz35b04.x1 NCI_CGAP_Kid11 Homo sapiens cDNA clone IMAGE:2028847 3-, mRNA sequence	3871298	AI263095	11q23	Chromosome 11, NC_000011.8 (109605376..109672647, complement)	-0.59479	0.269367	-0.45962	0.247883	2.37384	45	0	0	0	-0.623085	-0.753663	-0.867803	-0.693391	-0.215293	-0.700051	-1.05845	-0.36111	0.010036	-0.241295	-0.766552	-0.519669	-0.353126	-0.261801	-0.97145	-0.336722	-0.521629	-0.925415	-0.751067	-0.223592	-0.594978
10101	3803574		DPY19L2P2	DPY19L2 pseudogene 2	Other	other		183,52	dpy-19-like 2 pseudogene 2 (C. elegans)	DPY19L2P2	349152	Dpy-19-like 2 pseudogene 2 (C. elegans)	DPY19L2P2	Hs.148768	qg86f09.x1 Soares_NFL_T_GBC_S1 Homo sapiens cDNA clone IMAGE:1842089 3-, mRNA sequence	3803574	AI221371	7q22.1	Chromosome 7, NC_000007.12 (102602816..102708077, complement)	-1.53662	0.393926	-1.28224	0.398381	2.76735	38	0	0	0	-2.28478	-1.53304	-1.05163	-1.28831	-1.26727	NaN	-1.80894	-1.95292	-1.50092	-1.01658	NaN	-1.72438	NaN	-1.20297	-2.21112	-1.28325	-1.3565	-1.48768	-1.2533	-0.919026	-1.52213
10141	1664066		KLHL24	kelch like family member 24	Plasma Membrane	other		183,89	kelch-like 24 (Drosophila)	KLHL24	54800	Kelch-like 24 (Drosophila)	KLHL24	Hs.407709	zm62f03.s1 Stratagene fibroblast (#937212) Homo sapiens cDNA clone IMAGE:530237 3-, mRNA sequence	1664066	AA111979	3q27.1	Chromosome 3, NC_000003.10 (184836105..184885001)	1.07851	0.63365	0.682473	0.395436	3.15779	35	0	0	0	1.79971	1.51678	0.668893	0.736062	0.375799	-0.0728197	0.169229	0.896271	0.712803	0.35108	0.908439	1.46301	1.28315	0.695611	1.23096	0.971658	1.00851	0.908932	0.504452	1.6268	1.68076
10147	1201447							183,94							yy81f02.s1 Soares_multiple_sclerosis_2NbHMSP Homo sapiens cDNA clone IMAGE:279963 3-, mRNA sequence	1201447	N57557			-1.09504	0.371015	-0.810461	0.398759	2.99952	36	0	0	0	-1.03567	-0.754221	-0.550082	NaN	-0.983993	-0.994991	-1.21925	-1.64139	-1.48683	NaN	NaN	-1.64817	-1.13695	-1.11043	NaN	NaN	-0.771948	NaN	NaN	-1.3545	-0.640018
10236	3254338							184,77				Transcribed locus		Hs.602877	ox03c08.s1 Soares_fetal_liver_spleen_1NFLS_S1 Homo sapiens cDNA clone IMAGE:1655246 3-, mRNA sequence	3254338	AI033385			0.279922	0.177758	0.15493	0.303911	2.63851	84	0	0	0	0.323892	0.202288	0.570591	0.144413	0.107395	0.246279	0.131005	0.242184	0.220134	0.344563	0.511148	-0.0443219	0.46366	-0.0427371	0.230555	0.272279	0.183079	0.411744	0.441355	0.213782	0.536605
10248	796714		PRH1	proline rich protein HaeIII subfamily 1	Extracellular Space	other		184,88				Transcribed locus		Hs.656965	yc91h08.s1 Soares infant brain 1NIB Homo sapiens cDNA clone IMAGE:23514 3-, mRNA sequence	796714	R39258			-0.332702	0.175073	-0.471512	0.247036	3.29486	68	0	0	0	0.0555883	-0.455547	-0.551139	-0.317004	-0.429143	-0.696049	-0.390044	-0.383118	-0.307085	-0.388769	-0.639447	-0.270168	-0.258354	-0.0883003	-0.407851	-0.494314	-0.259974	-0.239896	-0.293415	-0.0184238	-0.31703
10394	3426984							186,24							oo20g09.x1 Soares_NSF_F8_9W_OT_PA_P_S1 Homo sapiens cDNA clone IMAGE:1566784 3- similar to contains L1.t3 L1 repetitive element ;, mRNA sequence	3426984	AI087951			-0.146942	0.381145	0.220482	0.681091	3.0549	66	0	0	0	-0.55669	-0.570843	0.0706127	0.631944	0.554158	-0.344864	0.304919	NaN	0.172437	-0.318416	NaN	0.015406	NaN	-0.465536	-0.548972	NaN	-0.157555	-0.20376	NaN	-0.423899	-0.586386
10407	2077006		SNX9	sorting nexin 9	Cytoplasm	transporter		186,36	sorting nexin 9	SNX9	51429	Sorting nexin 9	SNX9	Hs.191213	zt94d09.s1 Soares_testis_NHT Homo sapiens cDNA clone IMAGE:730001 3-, mRNA sequence	2077006	AA416960	6q25.1-q26	Chromosome 6, NC_000006.10 (158164282..158286097)	-0.216045	0.33365	-0.467478	0.455258	2.79232	48	0	0	0	-0.672767	-0.142829	0.135874	NaN	NaN	0.312061	-0.155942	-0.286871	-0.738804	0.0156405	NaN	-0.238404	NaN	0.42342	-0.60645	NaN	-0.576663	NaN	NaN	-0.663989	-0.211496
10423	3280786							186,50				Transcribed locus		Hs.661115	ox56h02.x1 Soares_NhHMPu_S1 Homo sapiens cDNA clone IMAGE:1660371 3-, mRNA sequence	3280786	AI041592			0.714447	0.269908	0.482469	0.222361	3.80233	34	0	0	0	0.632033	0.709362	0.49313	1.1621	NaN	0.796676	0.659643	0.987149	0.68308	0.516	1.16741	0.834395	0.966234	0.441777	NaN	0.952073	0.703356	0.748408	0.953374	0.664624	0.764207
10479	4073875		BACH1	BTB domain and CNC homolog 1	Nucleus	transcription regulator		187100	BTB and CNC homology 1, basic leucine zipper transcription factor 1	BACH1	571				qx87d12.x1 NCI_CGAP_GC6 Homo sapiens cDNA clone IMAGE:2009495 3-, mRNA sequence	4073875	AI336948	21q22.11	Chromosome 21, NC_000021.7 (29593091..29656088)	0.395896	0.441678	0.0645703	0.344204	3.60867	38	0	0	0	0.244274	0.770107	0.347976	0.193541	0.31578	-0.0857055	0.0310184	-0.155665	-0.348054	0.142577	1.13155	0.714927	0.206909	-0.468578	0.366584	0.0970327	0.227707	0.117879	0.47093	0.538657	1.25508
10520	2658698							187,40							zi15a04.s1 Soares_fetal_liver_spleen_1NFLS_S1 Homo sapiens cDNA clone IMAGE:430830 3-, mRNA sequence	2658698	AA678176			0.320451	0.318055	0.112925	0.296791	3.02262	44	0	0	0	0.630178	0.152774	0.443496	0.241548	0.0687619	0.393179	0.305546	0.412441	0.549683	-0.186942	-0.189801	-0.219557	0.322713	0.409336	0.651479	NaN	0.43822	0.100859	0.284899	0.670662	0.594672
10521	2657360		TMEM110	transmembrane protein 110	Cytoplasm	other		187,41	transmembrane protein 110	TMEM110	375346	Transmembrane protein 110	TMEM110	Hs.700760	zj69a04.s1 Soares_fetal_liver_spleen_1NFLS_S1 Homo sapiens cDNA clone IMAGE:460110 3-, mRNA sequence	2657360	AA676838	3p21.1	Chromosome 3, NC_000003.10 (52848938..52906587, complement)	-0.338697	0.296517	-0.600106	0.403708	3.64187	63	0	0	0	-0.302302	-0.327859	-0.120961	-0.354169	-0.153239	-0.514283	0.0529568	-0.782339	-0.508988	-0.547067	-0.188117	-0.529473	-0.542426	-0.00332729	-0.157532	NaN	-0.519021	-0.425949	0.0458437	-0.0217621	-0.300819
10662	3087339		MRPL14	mitochondrial ribosomal protein L14	Cytoplasm	other		188,71	mitochondrial ribosomal protein L14	MRPL14	64928	Mitochondrial ribosomal protein L14	MRPL14	Hs.311190	oo57e12.s1 NCI_CGAP_Lu5 Homo sapiens cDNA clone IMAGE:1570318 3- similar to WP:F45E12.4 CE02740 ;, mRNA sequence	3087339	AA932558	6p21.3	Chromosome 6, NC_000006.10 (44189350..44203169, complement)	-0.268614	0.202024	-0.41411	0.263653	3.06387	63	0	0	0	-0.226123	-0.600618	-0.601146	-0.412676	-0.596509	-0.120429	-0.358844	-0.329212	-0.118576	-0.44328	-0.311823	-0.227803	-0.410631	-0.0394996	-0.0146946	-0.237058	0.00974054	0.0962555	-0.115566	-0.33546	-0.252716
10669	3647738							188,78				CDNA clone IMAGE:4816709		Hs.541185	qe21d04.x1 Soares_fetal_lung_NbHL19W Homo sapiens cDNA clone IMAGE:1739623 3- similar to contains Alu repetitive element;, mRNA sequence	3647738	AI140281			-0.221328	0.175375	-0.0685531	0.323112	3.07982	83	0	0	0	-0.377779	-0.0453122	-0.351638	0.0863616	NaN	-0.030805	-0.121634	-0.208703	-0.464769	-0.265057	-0.328667	-0.0618591	-0.267272	-0.536455	NaN	-0.300409	-0.0821141	0.091697	-0.119393	-0.294845	-0.528155
10705	867332							189,12							yj21g12.s1 Soares placenta Nb2HP Homo sapiens cDNA clone IMAGE:149446 3- similar to contains Alu repetitive element;, mRNA sequence	867332	H04399			0.462117	0.36311	0.192244	0.296838	3.57743	42	0	0	0	0.836132	0.627933	0.29462	0.298135	0.0495787	0.571391	0.152453	0.374609	0.208058	0.13666	-0.11578	0.545885	0.415905	0.554485	0.524823	0.2461	0.283659	0.334365	0.530984	1.11713	0.62648
10883	3076350							19,76				Clone IMAGE:1542282, mRNA sequence		Hs.591209	om27e10.s1 Soares_NFL_T_GBC_S1 Homo sapiens cDNA clone IMAGE:1542282 3-, mRNA sequence	3076350	AA927453			0.43664	0.28596	0.168417	0.280584	4.34894	48	0	0	0	0.602051	0.294523	0.274377	0.56248	0.071146	0.595585	0.434588	0.801106	0.385542	0.0920237	0.580289	-0.390231	0.885789	0.489083	0.508665	0.227844	0.274864	0.527328	0.486079	0.5026	0.81274
10947	2071005		KCNQ5-IT1	KCNQ5 intronic transcript 1	Other	other		190,36	hypothetical LOC642681	LOC642681	642681	Hypothetical LOC642681	LOC642681	Hs.662412	zu10c11.s1 Soares_testis_NHT Homo sapiens cDNA clone IMAGE:731444 3-, mRNA sequence	2071005	AA412435	6q13	Chromosome 6, NC_000006.10 (73396944..73445003)	1.77657	0.799712	1.16155	0.694887	3.18641	33	0	0	0	1.46646	2.19194	0.275145	NaN	1.24289	1.35984	1.74277	3.8146	2.24969	NaN	NaN	2.77261	NaN	1.34076	1.84295	NaN	1.06916	2.56146	1.0041	2.55777	NaN
11010	1218110		BDH2	3-hydroxybutyrate dehydrogenase 2	Cytoplasm	enzyme		190,93	3-hydroxybutyrate dehydrogenase, type 2	BDH2	56898	3-hydroxybutyrate dehydrogenase, type 2	BDH2	Hs.124696	za27h06.s1 Soares fetal liver spleen 1NFLS Homo sapiens cDNA clone IMAGE:293819 3-, mRNA sequence	1218110	N65985	4q24	Chromosome 4, NC_000004.10 (104218231..104240473, complement)	0.173064	0.290926	-0.0336696	0.269238	3.35724	45	0	0	0	0.124048	0.105023	0.159633	0.325013	0.231265	0.102649	-0.111465	0.396171	0.29913	0.0689709	-0.122402	-0.254669	1.10267	0.215156	0.423299	-0.0713267	0.414216	0.121114	-0.298694	-0.0378608	0.315137
11012	2261846		MAT2B	methionine adenosyltransferase 2B	Cytoplasm	enzyme		190,95	methionine adenosyltransferase II, beta	MAT2B	27430	Methionine adenosyltransferase II, beta	MAT2B	Hs.696057	aa79f11.s1 NCI_CGAP_GCB1 Homo sapiens cDNA clone IMAGE:827181 3-, mRNA sequence	2261846	AA521303	5q34-q35	Chromosome 5, NC_000005.8 (162862809..162878906)	0.581613	0.28884	0.399066	0.24135	2.99421	41	0	0	0	0.762911	0.472364	0.562865	0.830666	0.237819	0.518781	0.140119	0.66724	0.238795	0.66813	1.01004	0.358315	0.736739	0.555287	0.559095	0.742004	0.36946	0.142684	0.760072	0.146528	0.681328
11028	813005							191,11							yg64g01.s1 Soares infant brain 1NIB Homo sapiens cDNA clone IMAGE:37505 3-, mRNA sequence	813005	R51103			-0.0875424	0.19301	0.0481155	0.258931	2.8806	59	0	0	0	0.151613	-0.170356	0.0138582	0.0506411	-0.266647	-0.131264	-0.0885583	-0.0367285	-0.313164	-0.347684	-0.320942	0.0102758	NaN	-0.291988	-0.216426	-0.215322	0.130735	NaN	-0.29617	-0.164767	0.0655622
11054	2159316		SH3D19	SH3 domain containing 19	Plasma Membrane	other		191,35	SH3 domain protein D19	SH3D19	152503	SH3 domain protein D19	SH3D19	Hs.567725	zw89g03.s1 Soares_total_fetus_Nb2HF8_9w Homo sapiens cDNA clone IMAGE:784180 3-, mRNA sequence	2159316	AA446651	4q31.3	Chromosome 4, NC_000004.10 (152260886..152367022, complement)	-2.69691	0.755429	-3.27074	0.671809	3.61116	44	0	0	0	-2.38072	-2.51632	-2.14805	-3.14799	-3.43217	-3.54459	-3.80033	-3.25853	-2.71993	-4.21451	-3.7319	-3.78693	-2.64987	-2.81813	-1.49634	-1.50683	-1.52387	-2.33869	-3.28985	-2.32166	-1.96627
11088	868309							191,66				Transcribed locus		Hs.656330	yj51c08.s1 Soares placenta Nb2HP Homo sapiens cDNA clone IMAGE:152270 3- similar to gb:J03934 NAD(P)H DEHYDROGENASE (HUMAN);contains Alu repetitive element;, mRNA sequence	868309	H04757			-0.26086	0.228583	-0.429836	0.278264	3.19393	56	0	0	0	-0.31188	-0.27289	-0.435568	-0.415398	-0.181673	-0.669238	-0.200152	-0.127263	-0.322659	-0.678387	NaN	-0.300923	-0.468286	0.0457011	-0.227992	-0.302309	-0.13527	-0.518959	-0.235442	-0.0947726	-0.561072
11120	2657171							191,95							zj63h07.s1 Soares_fetal_liver_spleen_1NFLS_S1 Homo sapiens cDNA clone IMAGE:455005 3-, mRNA sequence	2657171	AA676649			0.39034	0.249302	0.136086	0.230918	4.82399	45	0	0	0	0.637661	0.301034	0.231817	0.306949	0.185485	0.36234	0.30657	0.360953	0.334075	0.236835	0.0800644	-0.0345723	0.525146	0.349444	0.747566	0.208756	0.595146	0.715329	0.31765	0.733964	0.66522
11315	750884		ANKRD36	ankyrin repeat domain 36	Other	other		193,76	ankyrin repeat domain 36///KIAA1641	ANKRD36///KIAA1641		Ankyrin repeat domain 36	ANKRD36	Hs.541894	ye88f03.s1 Soares fetal liver spleen 1NFLS Homo sapiens cDNA clone IMAGE:124829 3-, mRNA sequence	750884	R01148	2q11.2///2q11.2	Chromosome 2, NC_000002.10 (97143016..97233704)///Chromosome 2, NC_000002.10 (97465652..97494144, complement)///Chromosome 2, NC_000002.10 (97572616..97573725, complement)	-0.51135	0.199895	-0.643643	0.285443	2.68204	67	0	0	0	-0.360934	-0.528741	-0.459059	-0.394894	-0.0979511	-0.665451	-0.212339	-0.455353	-0.77861	-0.661595	-0.566883	-0.516303	-0.892493	-0.678167	-0.52787	-0.452188	-0.700701	-0.797615	-0.429216	-0.397107	-0.451964
11342	1157531							194,10							yy33c01.s1 Soares melanocyte 2NbHM Homo sapiens cDNA clone IMAGE:273024 3-, mRNA sequence	1157531	N36389			1.97652	0.297867	1.77305	0.367085	2.98556	59	0	0	0	2.29115	1.65253	1.87142	1.80516	1.54567	1.85807	1.74586	1.82684	2.25565	2.44909	1.97231	1.99328	2.13962	1.99258	2.34237	2.65341	1.96778	2.28096	1.65463	2.23523	2.03558
11354	1482166							194,13				CDNA FLJ27105 fis, clone SPL05019		Hs.658831	ze55e02.s1 Soares retina N2b4HR Homo sapiens cDNA clone IMAGE:362906 3-, mRNA sequence	1482166	AA019547			0.137363	0.381587	-0.180522	0.421274	3.7042	51	0	0	0	-0.107816	0.598564	0.00780881	-0.271231	0.195022	NaN	0.160618	-0.0491915	-0.0935346	-0.0395212	-0.294315	-0.577001	0.734659	0.352724	0.0711296	0.487846	0.46287	0.187646	0.267667	0.583503	0.703031
11377	1578914		PPP1R10	protein phosphatase 1 regulatory subunit 10	Nucleus	other		194,34	protein phosphatase 1, regulatory (inhibitor) subunit 10	PPP1R10	5514	Protein phosphatase 1, regulatory (inhibitor) subunit 10	PPP1R10	Hs.106019	ze88h05.s1 Soares_fetal_heart_NbHH19W Homo sapiens cDNA clone IMAGE:366105 3-, mRNA sequence	1578914	AA071526	6p21.3	Chromosome 6, NC_000006.10 (30676161..30692999, complement)	-0.244263	0.335835	-0.0587251	0.230498	2.75922	37	0	0	0	-0.732664	-0.231844	-0.159261	0.276803	0.0127447	0.0523379	0.247653	-0.18724	-0.0623547	0.220267	0.107261	0.0334297	-0.415376	0.0744798	-0.70138	-0.524436	-0.629376	-0.556823	0.0901574	-0.731276	-0.670449
11411	2162652		ZKSCAN5	zinc finger with KRAB and SCAN domains 5	Nucleus	transcription regulator		194,65	zinc finger with KRAB and SCAN domains 5	ZKSCAN5	23660	Zinc finger with KRAB and SCAN domains 5	ZKSCAN5	Hs.110839	zx03g06.s1 Soares_total_fetus_Nb2HF8_9w Homo sapiens cDNA clone IMAGE:785434 3-, mRNA sequence	2162652	AA449189	7q22	Chromosome 7, NC_000007.12 (98940232..98969380)	-0.302602	0.198242	-0.107314	0.237891	4.25044	56	0	0	0	-0.437455	-0.102005	-0.0840616	-0.194532	-0.541661	-0.230149	-0.388263	-0.0957281	0.0398041	-0.192276	NaN	-0.357734	0.118566	0.00668253	-0.676664	-0.610661	-0.344357	-0.346199	-0.331064	-0.39074	-0.346156
11474	3649226							195,24	heat shock 70kDa protein 4	HSPA4	3308	Heat shock 70kDa protein 4	HSPA4	Hs.90093	qa56b06.s1 Soares_NhHMPu_S1 Homo sapiens cDNA clone IMAGE:1690739 3-, mRNA sequence	3649226	AI141769	5q31.1-q31.2	Chromosome 5, NC_000005.8 (132415561..132468608)	-0.763031	0.29537	-0.526805	0.341713	3.51261	53	0	0	0	-1.02867	-0.478838	-0.637661	-1.39144	-0.753432	-0.508997	-0.934546	-1.27222	-0.459904	-0.402917	-1.08065	-0.465047	-0.604438	NaN	-1.0497	-0.105196	-0.800782	-0.678335	-1.08101	-0.786009	-0.419099
11522	2717137							195,68				CDNA FLJ36210 fis, clone THYMU2000155		Hs.656129	zj33g03.s1 Soares_fetal_liver_spleen_1NFLS_S1 Homo sapiens cDNA clone IMAGE:452116 3-, mRNA sequence	2717137	AA707219			0.557223	0.570426	0.106961	0.538998	3.65119	44	0	0	0	0.928185	0.62948	0.125314	0.893299	-0.0289975	0.866614	0.759144	0.723528	-0.105061	-0.319442	NaN	-0.66833	0.975947	0.860373	0.857998	0.609109	0.397592	-0.16998	0.61319	0.88502	1.16368
11669	1046653							197102				Transcribed locus		Hs.678565	ys11b05.s1 Soares fetal liver spleen 1NFLS Homo sapiens cDNA clone IMAGE:214449 3-, mRNA sequence	1046653	H73594			0.339252	0.312246	0.0875979	0.337776	3.64351	53	0	0	0	0.212625	0.105527	-0.142211	0.582618	0.0610365	0.491065	-0.187442	0.625986	0.722413	0.611912	0.186989	-0.0161197	0.853716	0.298264	0.917967	0.303263	0.510956	0.644808	0.226155	0.684417	0.196131
11676	869801		RTN2	reticulon 2	Cytoplasm	other		197,11							yl78g09.s1 Soares infant brain 1NIB Homo sapiens cDNA clone IMAGE:44287 3-, mRNA sequence	869801	H06249			0.383172	0.34776	0.556681	0.355704	2.24706	48	0	0	0	0.336413	0.0556265	0.0836856	0.412053	0.560463	0.133472	0.451897	0.0624635	0.595263	NaN	0.300906	0.64856	0.0433181	1.1213	0.38321	0.520891	0.201671	0.150772	-0.0484031	0.158545	0.502715
11701	2617995							197,34	tripeptidyl peptidase I	TPP1	1200	Tripeptidyl peptidase I	TPP1	Hs.523454	ac03f01.s1 Stratagene lung (#937210) Homo sapiens cDNA clone IMAGE:855385 3-, mRNA sequence	2617995	AA664004	11p15	Chromosome 11, NC_000011.8 (6590576..6597236, complement)	-0.459665	0.240822	-0.247322	0.296714	3.78646	57	0	0	0	-0.0921335	-0.0989689	-0.191417	-0.388306	NaN	-0.774166	-0.533441	-0.654537	-0.591763	-0.320051	-0.268907	-0.0737421	-0.517412	-0.507305	-0.606841	-0.568941	-0.566214	-0.751182	-0.58882	-0.762504	-0.818772
11721	3744499							197,52				Transcribed locus, strongly similar to XP_507910.1 similar to FtsJ homolog ...		Hs.635126	qe57c05.x1 Soares_fetal_lung_NbHL19W Homo sapiens cDNA clone IMAGE:1743080 3-, mRNA sequence	3744499	AI193290			-0.072066	0.319714	0.126666	0.280226	2.67486	33	0	0	0	0.0509869	0.18891	0.0742963	0.0785852	NaN	0.205605	-0.326367	NaN	-0.252076	0.134153	-1.24276	0.346532	0.168576	-0.0685349	0.0486849	NaN	-0.060563	NaN	NaN	-0.219069	-0.328555
11786	1484975							198,13							ze66c01.s1 Soares retina N2b4HR Homo sapiens cDNA clone IMAGE:363936 3- similar to gb:M62982 ARACHIDONATE 12-LIPOXYGENASE (HUMAN);, mRNA sequence	1484975	AA021259			-0.262629	0.195823	-0.14465	0.198973	2.78574	49	0	0	0	-0.350831	-0.304981	-0.15571	-0.373242	-0.422952	0.0128701	-0.135041	-0.15234	0.258076	-0.392716	-0.40526	-0.532938	-0.268772	-0.276904	0.0615576	-0.0504635	-0.151696	-0.140258	-0.317963	-0.282224	-0.498958
11800	3872554		PRELP	proline and arginine rich end leucine rich repeat protein	Extracellular Space	other		198,26	proline/arginine-rich end leucine-rich repeat protein	PRELP	5549	Proline/arginine-rich end leucine-rich repeat protein	PRELP	Hs.632481	qi09e06.x1 Soares_NhHMPu_S1 Homo sapiens cDNA clone IMAGE:1856002 3- similar to contains LTR7.b3 LTR7 repetitive element ;, mRNA sequence	3872554	AI264351	1q32	Chromosome 1, NC_000001.9 (201711506..201727103)	-0.415823	0.30047	-0.219208	0.384691	2.65126	56	0	0	0	-0.436617	-0.438153	-0.205335	-0.385664	-0.235991	-0.445371	-0.326106	NaN	-0.977087	-0.317206	-0.563013	NaN	0.201318	-0.414567	-0.476026	-0.0514136	-0.556842	-0.514666	-0.112625	-0.38905	-0.761387
11968	3841860							199,80							qi13e08.x1 Soares_NhHMPu_S1 Homo sapiens cDNA clone IMAGE:1856390 3-, mRNA sequence	3841860	AI246463			0.479024	0.389714	0.185598	0.331446	3.24124	33	0	0	0	0.457109	0.442239	0.0189725	1.23543	0.448585	0.668526	0.392507	0.722619	0.322401	0.115784	NaN	0.0928576	NaN	0.519466	0.764667	NaN	0.294466	0.394462	1.51939	0.311893	NaN
11981	2524722							199,92				Transcribed locus		Hs.600636	af90f09.s1 Soares_testis_NHT Homo sapiens cDNA clone IMAGE:1049321 3-, mRNA sequence	2524722	AA620783			0.489208	0.315122	0.716954	0.284332	3.42474	45	0	0	0	0.239117	0.300024	0.143947	0.163495	0.733112	0.274095	0.553844	0.49999	1.05115	0.489775	0.0681097	0.431211	0.5114	0.769822	0.656594	0.276531	0.74034	0.762037	-0.0145724	0.104848	0.802086
12154	3933642							20,53				Transcribed locus		Hs.604376	qm14a04.x1 NCI_CGAP_Lu5 Homo sapiens cDNA clone IMAGE:1881774 3-, mRNA sequence	3933642	AI290868			0.563515	0.262087	0.414129	0.27095	2.54006	50	0	0	0	0.643704	0.505641	0.577218	0.765408	0.340536	0.560524	0.716588	0.257832	0.282421	0.585252	0.53895	-0.0274807	0.448475	0.278596	0.860296	0.752669	0.542721	0.791537	1.17101	0.281772	NaN
12159	788961		SPG20	spastic paraplegia 20 (Troyer syndrome)	Cytoplasm	other		20,58	spastic paraplegia 20 (Troyer syndrome)	SPG20	23111	Spastic paraplegia 20 (Troyer syndrome)	SPG20	Hs.440414	yh77g05.s1 Soares placenta Nb2HP Homo sapiens cDNA clone IMAGE:135800 3-, mRNA sequence	788961	R33103	13q13.3	Chromosome 13, NC_000013.9 (35773775..35818453, complement)	-3.28835	1.13147	-2.5115	0.94468	3.17648	40	0	0	0	-3.83484	-2.40403	-1.04982	-3.78301	-2.57054	-5.33316	-2.89209	-3.88868	-3.10345	-3.84148	-4.34606	-2.86839	NaN	-1.22938	-3.40427	-3.88202	-1.98914	-5.39186	-4.74588	-3.49359	-3.55272
12219	2657628							200,14				Transcribed locus		Hs.601008	zj55f03.s1 Soares_fetal_liver_spleen_1NFLS_S1 Homo sapiens cDNA clone IMAGE:454205 3- similar to contains Alu repetitive element;, mRNA sequence	2657628	AA677106			0.558515	0.353362	0.232512	0.370126	3.96771	42	0	0	0	0.538502	0.142768	0.124689	NaN	0.251101	0.472384	0.343407	0.430307	0.828307	0.0549447	0.977921	0.143529	NaN	NaN	0.855959	NaN	0.488354	0.786147	0.487297	0.796802	1.30481
12324	1784520							201,11				Transcribed locus		Hs.697062	zr31b01.s1 Soares_NhHMPu_S1 Homo sapiens cDNA clone IMAGE:664969 3-, mRNA sequence	1784520	AA194830			0.946879	0.286944	0.695707	0.436379	3.27354	68	0	0	0	1.01738	0.912053	0.770578	1.05956	0.807453	0.697792	1.24888	1.10755	0.819612	0.971805	0.512352	1.25921	1.12308	NaN	1.28531	NaN	0.323996	NaN	1.50182	0.96371	1.1298
12408	1042682		CTSO	cathepsin O	Cytoplasm	peptidase		201,88							yu54b03.s1 Soares fetal liver spleen 1NFLS Homo sapiens cDNA clone IMAGE:229901 3-, mRNA sequence	1042682	H70866			0.771029	0.35368	1.01968	0.415449	3.10374	57	0	0	0	0.593127	0.706779	0.324083	0.454377	1.04649	1.0503	1.28612	0.454272	0.946533	0.413895	0.537274	1.32901	0.995568	1.17349	0.471189	0.218245	0.351397	0.312455	0.502566	0.638231	0.56575
12410	1557637		KANSL1-AS1	KANSL1 antisense RNA 1	Other	other		201,9	hypothetical protein LOC644246	LOC644246	644246	Hypothetical protein LOC644246	LOC644246	Hs.644600	ze89h09.s1 Soares_fetal_heart_NbHH19W Homo sapiens cDNA clone IMAGE:366209 3-, mRNA sequence	1557637	AA062985	17q21.31	Chromosome 17, NC_000017.9 (41619778..41629860)	0.319364	0.247145	0.472231	0.245623	2.83884	46	0	0	0	0.392802	0.183729	0.568027	0.17148	0.387735	0.261871	0.622895	-0.0719656	0.307243	0.804468	0.361763	0.552171	0.282805	0.188865	0.723865	0.914668	0.105939	0.2441	0.379912	0.163703	0.328987
12465	2241282		PEX14	peroxisomal biogenesis factor 14	Cytoplasm	transcription regulator		202,41	peroxisomal biogenesis factor 14	PEX14	5195	Peroxisomal biogenesis factor 14	PEX14	Hs.149983	aa65c04.s1 NCI_CGAP_GCB1 Homo sapiens cDNA clone IMAGE:825798 3- similar to contains element MSR1 repetitive element ;, mRNA sequence	2241282	AA505122	1p36.22	Chromosome 1, NC_000001.9 (10457606..10613400)	0.0718597	0.331645	0.293152	0.292133	2.82818	31	0	0	0	0.357525	-0.0849333	-0.119843	-0.0466889	0.411699	NaN	0.591006	-0.218318	0.307374	0.315014	NaN	0.140431	NaN	0.310753	-0.141939	NaN	0.216985	0.00474799	NaN	NaN	-0.434511
12536	3299144							203105				Transcribed locus, strongly similar to XP_001132720.1 hypothetical protein ...		Hs.574860	an22d10.x1 Gessler Wilms tumor Homo sapiens cDNA clone IMAGE:1699411 3- similar to contains Alu repetitive element;contains element MER22 repetitive element ;, mRNA sequence	3299144	AI050027			-0.347459	0.255811	-0.162594	0.339806	2.99202	63	0	0	0	-0.688769	-0.222772	-0.380276	-0.304071	-0.117001	-0.571711	-0.198588	-0.610323	NaN	-0.185671	-0.53425	-0.218388	-0.527464	-0.1324	0.135002	-0.652149	-0.29012	-0.606486	0.0696592	-0.567002	-0.609845
12641	2837244		LCOR	ligand dependent nuclear receptor corepressor	Nucleus	transcription regulator		204102	chromosome 10 open reading frame 12	C10orf12	26148	Chromosome 10 open reading frame 12	C10orf12	Hs.427927	zi95g09.s1 Soares_fetal_liver_spleen_1NFLS_S1 Homo sapiens cDNA clone IMAGE:448576 3-, mRNA sequence	2837244	AA777765	10q24.1	Chromosome 10, NC_000010.9 (98731031..98735575)	-0.12824	0.250043	-0.295163	0.267534	3.02768	52	0	0	0	-0.301856	-0.345171	-0.219055	0.157633	-0.0588428	0.0437905	-0.462854	-0.264653	-0.0738323	0.116165	0.296874	-0.18302	-0.251594	0.0930751	-0.0852577	0.110733	0.0125546	-0.157207	-0.449774	-0.634422	-0.672963
12699	712444		FIP1L1	factor interacting with PAPOLA and CPSF1	Nucleus	other		204,58	ligand of numb-protein X 1	LNX1	84708	Ligand of numb-protein X 1	LNX1	Hs.655269	yd45a04.r1 Soares fetal liver spleen 1NFLS Homo sapiens cDNA clone IMAGE:111150 5-, mRNA sequence	712444	T84156	4q12	Chromosome 4, NC_000004.10 (54020225..54119124, complement)	0.376598	0.335158	0.159749	0.478626	2.35999	63	0	0	0	0.810702	0.448563	0.0931204	0.495165	0.483377	0.468573	0.420444	0.356446	0.385596	-0.271811	NaN	0.415365	NaN	0.799864	0.552127	0.244926	-0.0954307	0.526574	NaN	-0.148991	0.391248
12785	2185082		ZNF721	zinc finger protein 721	Other	other		205,38	zinc finger protein 721///hypothetical protein LOC152719///ATP-binding cassette, sub-family A (ABC1), member 11 (pseudogene)	ZNF721///LOC152719///ABCA11		Zinc finger protein 721	ZNF721	Hs.428360	zx67e07.s1 Soares_total_fetus_Nb2HF8_9w Homo sapiens cDNA clone IMAGE:796548 3-, mRNA sequence	2185082	AA460266	4p16.3///4p16.3///4p16.3	Chromosome 4, NC_000004.10 (423777..482891, complement)///Chromosome 4///Chromosome 4, NC_000004.10 (409224..457918, complement)	0.0296911	0.174571	0.15321	0.212805	3.09768	58	0	0	0	0.0182529	0.191674	0.274761	0.00338325	0.158777	-0.145775	0.165914	0.384387	-0.13287	0.22076	-0.0791936	0.149084	0.0229258	-0.0639766	-0.168405	0.0589583	-0.0432431	-0.417518	0.295742	0.0425728	0.163878
12805	2432798		KAT6A	lysine acetyltransferase 6A	Nucleus	enzyme		205,56	MYST histone acetyltransferase (monocytic leukemia) 3	MYST3	7994	MYST histone acetyltransferase (monocytic leukemia) 3	MYST3	Hs.491577	ae46c05.s1 Stratagene lung carcinoma 937218 Homo sapiens cDNA clone IMAGE:949928 3-, mRNA sequence	2432798	AA599173	8p11	Chromosome 8, NC_000008.9 (41907420..42028635, complement)	0.105953	0.374918	0.334165	0.439211	2.34916	47	0	0	0	-0.085941	-0.0292013	0.271049	0.0441048	0.49519	0.096666	0.807024	-0.599225	-0.606242	NaN	NaN	0.502554	NaN	-0.390293	0.43589	0.424723	-0.302995	NaN	0.197807	-0.31309	0.200452
12836	676462							205,84	tetratricopeptide repeat domain 17	TTC17	55761	Tetratricopeptide repeat domain 17	TTC17	Hs.696109	ya52c12.s1 Soares fetal liver spleen 1NFLS Homo sapiens cDNA clone IMAGE:66550 3-, mRNA sequence	676462	T67022	11p12-p11.2	Chromosome 11, NC_000011.8 (43337067..43472078)	0.00877451	0.14398	-0.121477	0.221795	3.61188	75	0	0	0	-0.062351	0.0356825	-0.0818904	0.0877132	-0.0264686	0.166374	0.0659713	-0.0217203	-0.0971288	-0.155187	0.076295	-0.120151	-0.0395013	-0.210219	-0.304702	0.0752526	-0.0748769	0.023716	0.34254	-0.0613569	-0.0310521
12909	3757005							206,52				Transcribed locus		Hs.598839	qf72d03.x1 Soares_testis_NHT Homo sapiens cDNA clone IMAGE:1755557 3-, mRNA sequence	3757005	AI204399			0.612726	0.256224	0.409728	0.40482	3.00621	72	0	0	0	0.820975	0.196233	0.530265	0.56903	0.616727	0.799754	0.416611	1.10699	0.956657	0.88478	NaN	0.494804	0.91172	0.383306	0.493299	0.669159	0.527027	0.0481227	0.178223	0.890726	0.776459
12914	761207							206,57							yf22e02.r1 Soares fetal liver spleen 1NFLS Homo sapiens cDNA clone IMAGE:127610 5-, mRNA sequence	761207	R09284			-0.494499	0.36695	-0.732578	0.322657	3.10412	43	0	0	0	-0.0635588	-0.515306	-0.794774	-1.02408	-0.402542	-0.578262	-0.281173	-0.70174	-0.461086	-0.986353	-0.681827	-0.466839	-0.449957	-0.54203	-0.0628146	-0.836882	-0.340329	-0.634468	-1.47945	-0.0568089	-0.0622975
12933	1741537							206,74							zo81d05.s1 Stratagene ovarian cancer (#937219) Homo sapiens cDNA clone IMAGE:593289 3- similar to contains Alu repetitive element;, mRNA sequence	1741537	AA165520			0.365492	0.201375	0.148693	0.249836	4.60247	57	0	0	0	0.533071	0.314678	0.226199	0.12161	0.143611	0.34529	0.267911	0.23606	0.429431	0.258862	0.606729	0.188012	NaN	0.511616	0.537139	0.214304	0.290421	0.386694	0.59525	0.348524	0.429362
12935	3040431							206,76				CDNA FLJ37855 fis, clone BRSSN2014636		Hs.292063	oj96d12.s1 Soares_NFL_T_GBC_S1 Homo sapiens cDNA clone IMAGE:1506167 3-, mRNA sequence	3040431	AA905308			0.174715	0.315123	-0.0491612	0.339646	3.1288	47	0	0	0	0.470313	0.0620903	0.0187264	-0.149771	-0.436314	0.315165	-0.264667	0.3713	0.638864	0.0928043	NaN	-0.0986459	NaN	0.122794	0.66206	0.0552673	0.474845	0.583534	0.307899	0.460862	0.0959388
12939	2220921		FIBP	FGF1 intracellular binding protein	Nucleus	other		206,8	fibroblast growth factor (acidic) intracellular binding protein	FIBP	9158	Fibroblast growth factor (acidic) intracellular binding protein	FIBP	Hs.7768	ab05a05.s1 Stratagene fetal retina 937202 Homo sapiens cDNA clone IMAGE:839888 3-, mRNA sequence	2220921	AA490046	11q13.1	Chromosome 11, NC_000011.8 (65407787..65412586, complement)	0.328798	0.124736	0.419651	0.176782	3.02139	68	0	0	0	0.414252	0.59001	0.44479	0.427555	0.349941	0.231836	0.268782	0.249121	0.196002	0.188249	0.244861	0.220901	0.384738	0.117576	0.366653	0.496675	0.19841	0.483718	0.430023	0.422739	0.246747
12943	2210006		MARCKS	myristoylated alanine rich protein kinase C substrate	Plasma Membrane	other		206,83	myristoylated alanine-rich protein kinase C substrate	MARCKS	4082	Myristoylated alanine-rich protein kinase C substrate	MARCKS	Hs.519909	ab15d01.r1 Stratagene lung (#937210) Homo sapiens cDNA clone IMAGE:840865 5- similar to gb:D10522 Human mRNA for 80K-L protein, complete cds. (HUMAN);, mRNA sequence	2210006	AA482328	6q22.2	Chromosome 6, NC_000006.10 (114285249..114289673)	1.91842	0.231005	2.09525	0.308207	3.2514	64	0	0	0	2.00835	2.00002	2.08848	1.90084	1.89514	2.05121	1.60217	2.09513	1.74884	1.83687	1.90448	1.85937	2.08236	1.79687	1.87993	2.33758	1.6999	2.15144	2.49129	1.81597	1.78885
13008	2557650							207,44				Transcribed locus		Hs.661511	zu75h02.s1 Soares_testis_NHT Homo sapiens cDNA clone IMAGE:743859 3- similar to contains Alu repetitive element;, mRNA sequence	2557650	AA634436			-0.141667	0.19989	-0.272384	0.214446	2.96884	52	0	0	0	0.00499968	0.243737	-0.0860076	-0.140801	-0.27514	0.157158	-0.271654	-0.0316864	-0.258266	-0.33148	-0.683376	-0.0591792	-0.277936	-0.0559367	-0.127574	0.0887888	-0.283442	-0.314111	0.155028	-0.035376	-0.124322
13116	2538191							208,44							zu86h01.s1 Soares_testis_NHT Homo sapiens cDNA clone IMAGE:744913 3-, mRNA sequence	2538191	AA625804			-0.474965	0.445398	-0.190536	0.289921	3.11302	33	0	0	0	-1.0393	-0.000504	-0.557872	-0.341969	0.316763	-0.735866	-0.147124	0.040532	0.182635	-0.318339	NaN	0.0102589	-0.726168	-1.01134	-1.03719	-0.802403	-0.143309	-0.970882	NaN	-0.180464	-0.835355
13230	1210102							209,5				CDNA FLJ41867 fis, clone OCBBF2005546		Hs.658919	yz89d12.s1 Soares_multiple_sclerosis_2NbHMSP Homo sapiens cDNA clone IMAGE:290231 3-, mRNA sequence	1210102	N62273			-0.81911	0.331081	-0.572551	0.39919	3.02032	45	0	0	0	-1.24036	-0.568773	-0.778641	-0.808276	-0.676279	-1.03861	-0.906618	0.338859	-1.3882	-1.10236	NaN	-0.698737	NaN	-0.953012	-1.13081	NaN	-0.714295	NaN	-0.562827	-0.912603	-1.15799
13274	1740856		RIOX2	ribosomal oxygenase 2	Nucleus	enzyme		209,9	MYC induced nuclear antigen	MINA	84864	MYC induced nuclear antigen	MINA	Hs.696280	zo93c12.s1 Stratagene ovarian cancer (#937219) Homo sapiens cDNA clone IMAGE:594454 3-, mRNA sequence	1740856	AA164630	3q11.2	Chromosome 3, NC_000003.10 (99146169..99173621, complement)	0.197879	0.257531	0.424451	0.26595	4.05047	50	0	0	0	0.272581	0.184916	0.286844	0.337196	0.324941	0.115697	0.46065	0.571755	-0.240184	0.056709	0.43866	0.563916	0.28811	-0.156733	-0.247154	0.0872208	0.0161889	-0.27994	0.156526	-0.237413	0.611148
13293	3675081							21106							qg64f03.s1 Soares_testis_NHT Homo sapiens cDNA clone IMAGE:1839965 3-, mRNA sequence	3675081	AI147399			0.341478	0.281534	0.100699	0.413577	3.31679	63	0	0	0	0.533858	0.490563	NaN	0.585454	0.631066	-0.0136074	0.306692	0.424739	0.233638	-0.192462	0.410464	-0.220243	NaN	0.27229	0.272552	0.245826	0.335749	0.142511	NaN	-0.0168236	0.670515
13317	1055622							21,30				Transcribed locus		Hs.658764	yu09h10.r1 Soares fetal liver spleen 1NFLS Homo sapiens cDNA clone IMAGE:233347 5-, mRNA sequence	1055622	H77533			-0.313498	0.310671	-0.480253	0.263071	2.59093	42	0	0	0	0.0682286	-0.10551	-0.241588	-0.514508	-0.617269	-0.448081	-0.482579	-0.455494	-0.407802	-0.391127	-0.707436	-0.970564	-0.690431	-0.406441	0.0724671	-0.117367	0.0713968	-0.277453	-0.0602464	-0.0887695	-0.0205587
13323	1140511		LOC389831 (includes others)	uncharacterized LOC389831	Other	other		21,36	hypothetical gene supported by AL713796	LOC389831	389831	Hypothetical gene supported by AL713796	LOC389831	Hs.389638	yx94f06.s1 Soares melanocyte 2NbHM Homo sapiens cDNA clone IMAGE:269411 3-, mRNA sequence	1140511	N26163			-1.14791	0.46812	-0.789303	0.575613	3.35064	59	0	0	0	-0.85871	-0.533272	-1.04044	-1.13465	-0.423406	-1.32545	-0.73927	-1.43405	-0.592409	-1.10361	-0.519367	-1.05862	-2.05361	-0.841405	-1.60358	-0.839807	-0.923042	-1.60829	-1.60621	-0.855877	-2.05227
13364	3190545		EIF4A2	eukaryotic translation initiation factor 4A2	Cytoplasm	translation regulator		21,73	eukaryotic translation initiation factor 4A, isoform 2	EIF4A2	1974	Eukaryotic translation initiation factor 4A, isoform 2	EIF4A2	Hs.700566	ov06f02.s1 NCI_CGAP_Kid3 Homo sapiens cDNA clone IMAGE:1636539 3-, mRNA sequence	3190545	AA999990	3q28	Chromosome 3, NC_000003.10 (187984055..187990380)	-0.768531	0.207088	-0.598801	0.327511	3.24207	77	0	0	0	-1.03317	-0.707661	-0.643808	-0.720908	-0.434279	-0.411653	-0.910835	-0.778154	-0.622173	-0.62912	-0.838548	-0.573161	-0.72696	-0.855271	-0.774933	-0.786521	-0.968304	-0.731576	-0.368783	-1.06051	-0.724351
13411	3099164							210,18				Transcribed locus		Hs.528979	oq08b05.s1 NCI_CGAP_Lu5 Homo sapiens cDNA clone IMAGE:1585713 3- similar to contains element MIR repetitive element ;, mRNA sequence	3099164	AA939251			-0.773459	0.662512	-1.27224	0.5578	3.58691	40	0	0	0	-1.98932	-0.708059	-1.38292	0.0562176	-1.09997	NaN	-0.735958	0.204498	-1.83067	-1.89672	0.168079	-0.58977	-0.0584954	-0.940652	-1.63217	-1.56024	-0.739484	-1.14701	-1.3676	-0.239751	-0.646455
13536	1474547							211,33							ze29g03.s1 Soares retina N2b4HR Homo sapiens cDNA clone IMAGE:360436 3-, mRNA sequence	1474547	AA013481			0.805276	0.464529	0.421502	0.415821	3.93758	44	0	0	0	1.55397	0.881054	0.377548	0.684141	0.365593	0.0589062	0.435846	0.288149	0.418255	0.431838	0.607217	1.04567	0.865455	0.824321	0.851069	0.681585	0.562374	0.922862	0.603936	0.993164	0.846893
13758	1695552		MLX	MLX, MAX dimerization protein	Nucleus	transcription regulator		213,39	MAX-like protein X	MLX	6945	MAX-like protein X	MLX	Hs.383019	zl21c12.s1 Soares_pregnant_uterus_NbHPU Homo sapiens cDNA clone IMAGE:502582 3-, mRNA sequence	1695552	AA134555	17q21.1	Chromosome 17, NC_000017.9 (37972604..37978747)	-0.235754	0.16134	-0.112756	0.163487	3.52194	49	0	0	0	-0.356317	-0.321567	-0.214135	-0.320908	-0.410187	-0.0664024	-0.0448743	-0.235734	-0.146462	-0.0247051	-0.40227	-0.368406	-0.338986	0.00807824	-0.188776	0.191754	-0.19518	-0.303679	-0.481511	-0.175583	-0.382773
13795	3146815		CAPNS1	calpain small subunit 1	Cytoplasm	peptidase		213,72	calpain, small subunit 1	CAPNS1	826	Calpain, small subunit 1	CAPNS1	Hs.515371	op93d07.s1 NCI_CGAP_Lu5 Homo sapiens cDNA clone IMAGE:1584397 3-, mRNA sequence	3146815	AA971525	19q13.12	Chromosome 19, NC_000019.8 (41322758..41333095)	0.0631644	0.292489	0.241224	0.254906	2.85549	42	0	0	0	0.389865	0.120961	0.083536	-0.233586	0.326728	-0.2241	0.212291	-0.0861135	0.327687	0.472732	-0.00157862	-0.49538	0.214173	0.432426	0.0678622	0.245969	0.0628395	0.299565	-0.322526	-0.0434115	-0.351185
13812	651096							213,88				CDNA FLJ12024 fis, clone HEMBB1001797		Hs.655397	ya73e06.s1 Stratagene placenta (#937225) Homo sapiens cDNA clone IMAGE:67330 3-, mRNA sequence	651096	T49236			0.284829	0.264893	0.110371	0.204883	3.22885	40	0	0	0	0.734994	0.102017	0.0627468	0.298501	0.0383011	-0.0954303	0.09914	0.33445	0.385648	-0.199492	0.00397707	0.124412	0.593903	0.156036	0.479788	0.352196	0.533289	0.159048	0.234602	0.527352	0.580515
13820	1920041							213,95	chromosome X open reading frame 24	CXorf24	203414	Chromosome X open reading frame 24	CXorf24	Hs.597617	zs77e08.s1 NCI_CGAP_GCB1 Homo sapiens cDNA clone IMAGE:703526 3-, mRNA sequence	1920041	AA278721	Xp11.3	Chromosome X, NC_000023.9 (47225194..47228232)	-0.183901	0.259109	-0.0033757	0.403677	2.5822	65	0	0	0	-0.47104	-0.363804	-0.0885453	-0.109908	-0.329936	-0.0844936	-0.387463	0.463921	0.331314	0.0508777	NaN	-0.312691	NaN	-0.380354	-0.210752	NaN	-0.14107	0.123296	-0.805671	-0.15417	-0.438938
13881	3778677		DZIP3	DAZ interacting zinc finger protein 3	Cytoplasm	enzyme		214,52	DAZ interacting protein 3, zinc finger	DZIP3	9666	DAZ interacting protein 3, zinc finger	DZIP3	Hs.409210	qg69e01.x1 Soares_NFL_T_GBC_S1 Homo sapiens cDNA clone IMAGE:1840440 3-, mRNA sequence	3778677	AI215076	3q13.13	Chromosome 3, NC_000003.10 (109791274..109896383)	0.518977	0.304734	0.320042	0.314339	2.73754	41	0	0	0	0.326939	0.249267	0.273679	0.794048	0.831531	0.414861	0.140339	1.16102	0.898526	0.229047	NaN	1.08816	0.320203	NaN	0.736754	0.0636679	0.428971	0.576025	0.422269	NaN	0.413347
13903	3154074		DCAF7	DDB1 and CUL4 associated factor 7	Cytoplasm	other		214,72	WD repeat domain 68	WDR68	10238	WD repeat domain 68	WDR68	Hs.410596	oq03f09.s1 NCI_CGAP_Lu5 Homo sapiens cDNA clone IMAGE:1585289 3-, mRNA sequence	3154074	AA976628	17q23.3	Chromosome 17, NC_000017.9 (58981555..59025373)	0.177188	0.180941	0.281064	0.217532	2.4539	57	0	0	0	0.166315	0.00342212	0.0835007	0.151227	0.368804	0.249456	0.143878	0.125443	0.414191	0.582786	0.0764674	0.128468	0.159094	0.0364325	0.425739	0.596384	0.0840395	0.254586	0.0583328	0.146758	0.153139
13967	1157314		FAM208B	family with sequence similarity 208 member B	Nucleus	other		215,32				MRNA; cDNA DKFZp564A023 (from clone DKFZp564A023)		Hs.659130	yy29f07.s1 Soares melanocyte 2NbHM Homo sapiens cDNA clone IMAGE:272677 3-, mRNA sequence	1157314	N36172			0.239972	0.292887	0.0164929	0.290826	3.39588	41	0	0	0	0.538914	0.171643	0.059886	-0.221563	NaN	0.0867759	0.189476	0.218801	-0.154598	0.107705	NaN	-0.132027	0.209705	0.442548	0.39099	0.1464	0.371895	0.374397	NaN	0.519757	0.826148
13968	1367069		MSL1	male specific lethal 1 homolog	Nucleus	other		215,33	male-specific lethal-1 homolog	MSL-1	339287	Male-specific lethal-1 homolog	MSL-1	Hs.532786	zd29e06.s1 Soares_fetal_heart_NbHH19W Homo sapiens cDNA clone IMAGE:342082 3-, mRNA sequence	1367069	W60310	17q21.1	Chromosome 17, NC_000017.9 (35532278..35546682)	0.0162182	0.286877	0.219548	0.327759	3.16902	55	0	0	0	0.395264	-0.621674	0.00530707	-0.278691	-0.206482	-0.0388987	-0.307448	0.00773896	-0.302558	0.281476	0.255318	-0.0361236	0.264259	0.0101897	0.169989	-0.0717897	-0.197464	0.232379	0.482843	-0.328458	0.190357
14037	821493							215,96				Transcribed locus		Hs.657181	yc85a08.s1 Soares infant brain 1NIB Homo sapiens cDNA clone IMAGE:22700 3-, mRNA sequence	821493	R43566			0.121213	0.169247	-0.00397316	0.218015	3.10579	60	0	0	0	0.309374	0.110866	-0.00612538	-0.171852	-0.0878553	-0.0134922	-0.0808514	0.0531	0.132102	0.563303	-0.12071	0.338053	0.367252	0.112168	NaN	0.179595	0.121564	0.111889	-0.0836507	0.150488	0.230898
14087	796095		PUDP	pseudouridine 5'-phosphatase	Cytoplasm	enzyme		216,43	haloacid dehalogenase-like hydrolase domain containing 1A	HDHD1A	8226	Haloacid dehalogenase-like hydrolase domain containing 1A	HDHD1A	Hs.185910	yc88f01.s1 Soares infant brain 1NIB Homo sapiens cDNA clone IMAGE:22893 3-, mRNA sequence	796095	R38639	Xp22.32	Chromosome X, NC_000023.9 (6976961..7076189, complement)	0.401583	0.290988	0.18824	0.296669	3.36487	50	0	0	0	0.292178	-0.00904351	0.272068	0.755636	0.0845196	0.427093	0.0671982	1.00791	0.393108	-0.133956	0.586899	0.104083	0.68114	0.198858	0.683586	0.604476	0.561199	0.575658	0.597855	0.437767	0.820936
14137	797542							216,89				Transcribed locus		Hs.656583	yf51e10.s1 Soares infant brain 1NIB Homo sapiens cDNA clone IMAGE:25355 3-, mRNA sequence	797542	R39926			1.35466	0.601143	0.935004	0.449037	3.10246	29	0	0	0	1.84763	1.1593	0.81838	NaN	0.80195	1.13066	0.886872	1.24524	1.42889	1.58724	NaN	1.23001	1.68862	1.09876	NaN	NaN	0.686518	2.27671	NaN	2.02306	1.63406
14166	2987940		UNKL	unkempt family like zinc finger	Cytoplasm	enzyme		217,17	unkempt homolog (Drosophila)-like	UNKL	64718	Unkempt homolog (Drosophila)-like	UNKL	Hs.658969	oj26e02.s1 NCI_CGAP_Kid3 Homo sapiens cDNA clone IMAGE:1493306 3- similar to TR:Q24580 Q24580 CYS3HIS FINGER PROTEIN. ;, mRNA sequence	2987940	AA878975	16p13.3	Chromosome 16, NC_000016.8 (1354998..1369647, complement)///Chromosome 16, NC_000016.8 (1388308..1404702, complement)	0.357316	0.275171	0.531655	0.257894	2.85328	40	0	0	0	0.410406	0.210339	0.195688	0.264534	0.770051	0.615771	0.827685	0.0536139	0.434951	NaN	0.113601	NaN	0.257024	NaN	0.643979	0.710928	0.348166	0.000245	0.54003	0.191226	-0.293277
14182	1138154		MUTYH	mutY DNA glycosylase	Nucleus	enzyme		217,31	mutY homolog (E. coli)	MUTYH	4595	MutY homolog (E. coli)	MUTYH	Hs.271353	yx87d12.s1 Soares melanocyte 2NbHM Homo sapiens cDNA clone IMAGE:268727 3-, mRNA sequence	1138154	N24004	1p34.3-p32.1	Chromosome 1, NC_000001.9 (45567501..45578647, complement)	0.617565	0.374785	0.367744	0.277561	3.28832	39	0	0	0	0.676926	1.0042	0.941427	0.639964	0.251072	0.498075	0.28276	0.795416	0.551377	0.182857	1.27992	0.545883	0.438547	0.273328	0.665131	0.104145	0.452098	0.609246	1.67285	0.859998	0.281383
14244	822028		CDK19	cyclin dependent kinase 19	Nucleus	kinase	alvocidib	217,88	cell division cycle 2-like 6 (CDK8-like)	CDC2L6	23097	Cell division cycle 2-like 6 (CDK8-like)	CDC2L6	Hs.584867	yg33g09.s1 Soares infant brain 1NIB Homo sapiens cDNA clone IMAGE:34449 3-, mRNA sequence	822028	R44164	6q21	Chromosome 6, NC_000006.10 (111037874..111243105, complement)	-0.0230785	0.296926	-0.191436	0.262361	2.70995	44	0	0	0	-0.330301	0.0303399	-0.0899951	0.699919	-0.271779	-0.192731	-0.179399	0.251626	0.118875	-0.116514	-0.221692	-0.120555	0.573153	-0.136363	-0.151713	-0.245552	0.0155002	-0.153777	0.290905	-0.122266	-0.0986053
14303	1047643		THOC2	THO complex 2	Nucleus	other		218,43	THO complex 2	THOC2	57187	THO complex 2	THOC2	Hs.592243	yu48h12.s1 Soares fetal liver spleen 1NFLS Homo sapiens cDNA clone IMAGE:229415 3-, mRNA sequence	1047643	H73461	Xq25-q26.3	Chromosome X, NC_000023.9 (122572453..122659218, complement)	-0.0540127	0.266529	-0.223219	0.222489	3.01204	40	0	0	0	0.0286613	-0.156607	-0.239819	-0.0569616	-0.353327	-0.219601	-0.197323	0.347029	-0.203794	-0.171383	NaN	-0.0961912	0.144356	0.0390343	0.0302117	-0.00226701	-0.00723485	-0.378174	0.0456021	0.095751	0.199543
14362	1058101		ENGASE	endo-beta-N-acetylglucosaminidase	Cytoplasm	enzyme		218,97	endo-beta-N-acetylglucosaminidase	FLJ21865	64772	Endo-beta-N-acetylglucosaminidase	FLJ21865	Hs.29288	ys65e12.s1 Soares retina N2b4HR Homo sapiens cDNA clone IMAGE:219694 3-, mRNA sequence	1058101	H80012	17q25.3	Chromosome 17, NC_000017.9 (74582614..74596276)	-0.139959	0.2177	-0.318303	0.25119	3.58028	54	0	0	0	0.0925896	-0.223189	-0.33052	-0.500485	-0.319637	-0.399425	-0.230588	-0.384021	0.170451	0.0816364	-0.0763878	-0.0839222	0.0224348	-0.175416	NaN	0.139868	0.153539	0.0192299	-0.431173	-0.233056	-0.330871
14391	3871386							219,25				Transcribed locus, strongly similar to XP_530509.2 hypothetical protein [Pa...		Hs.657283	qh49g04.x1 Soares_NFL_T_GBC_S1 Homo sapiens cDNA clone IMAGE:1848054 3-, mRNA sequence	3871386	AI263183			0.250074	0.218278	0.0806122	0.339705	2.88743	64	0	0	0	0.404938	0.387384	0.10405	0.12537	0.318931	0.448542	0.402852	0.228256	0.0721835	0.131078	0.258546	NaN	NaN	0.465873	0.179245	0.317441	0.299965	0.0131933	NaN	0.592374	0.38046
14482	3933255							22107				Transcribed locus		Hs.598907	ql98c01.x1 Soares_NhHMPu_S1 Homo sapiens cDNA clone IMAGE:1880352 3-, mRNA sequence	3933255	AI290481			-0.461685	0.31423	-0.769308	0.344862	4.1502	44	0	0	0	-0.403609	-0.425033	-0.493557	-0.587271	NaN	NaN	-1.03543	-0.312953	-0.430512	-0.81249	-0.687988	-0.62014	-0.748279	-0.520911	0.0874289	-0.390099	0.00258369	-0.380555	NaN	-0.264901	-0.245251
14576	1920546		BICD2	BICD cargo adaptor 2	Cytoplasm	other		22,95	bicaudal D homolog 2 (Drosophila)	BICD2	23299	Bicaudal D homolog 2 (Drosophila)	BICD2	Hs.436939	zs82c03.s1 NCI_CGAP_GCB1 Homo sapiens cDNA clone IMAGE:703972 3-, mRNA sequence	1920546	AA279081	9q22.31	Chromosome 9, NC_000009.10 (94513466..94566904, complement)	-0.781675	0.20664	-0.645908	0.264551	2.82136	62	0	0	0	-1.23383	-0.52865	-0.612406	-0.840085	-0.769178	-0.622201	-0.834397	-0.691732	-0.510211	-1.02026	-0.776147	-0.977907	-1.0324	-0.209045	-0.846631	-0.702198	-0.685472	-0.673195	-0.801362	-0.790151	-0.746452
14662	4523666		HLA-G	major histocompatibility complex, class I, G	Plasma Membrane	other		220,75	HLA-G histocompatibility antigen, class I, G	HLA-G	3135	HLA-G histocompatibility antigen, class I, G	HLA-G	Hs.512152	th89c08.x1 Soares_NSF_F8_9W_OT_PA_P_S1 Homo sapiens cDNA clone IMAGE:2125838 3- similar to gb:X17273 HLA CLASS I HISTOCOMPATIBILITY ANTIGEN, G ALPHA CHAIN PRECURSOR (HUMAN);, mRNA sequence	4523666	AI565209	6p21.3	Chromosome 6, NC_000006.10 (29903497..29906859)	2.27504	0.346047	2.45955	0.327602	2.49836	47	0	0	0	2.21747	2.34402	2.49966	2.16974	3.15871	2.54114	2.58763	1.48589	2.14617	2.77982	2.02936	2.62479	1.94812	2.41929	2.61009	2.64569	2.00288	2.31434	2.24249	2.05773	2.12487
14710	895018							221,20							yl55a12.s1 Soares breast 3NbHBst Homo sapiens cDNA clone IMAGE:162142 3- similar to contains Alu repetitive element;contains MER6 repetitive element ;, mRNA sequence	895018	H25895			0.169017	0.208265	0.345375	0.327353	3.31819	73	0	0	0	0.221251	0.126527	0.143026	0.0101661	0.229099	0.23621	0.146612	-0.108474	0.126081	0.130579	0.298826	0.51832	0.104251	NaN	0.271057	0.671545	-0.108223	0.305966	0.342436	-0.0938724	0.400274
14733	1919953		RASGRP1	RAS guanyl releasing protein 1	Cytoplasm	other		221,41	RAS guanyl releasing protein 1 (calcium and DAG-regulated)	RASGRP1	10125	RAS guanyl releasing protein 1 (calcium and DAG-regulated)	RASGRP1	Hs.591127	zs78h03.s1 NCI_CGAP_GCB1 Homo sapiens cDNA clone IMAGE:703637 3-, mRNA sequence	1919953	AA278633	15q15	Chromosome 15, NC_000015.8 (36567596..36644224, complement)	0.178562	0.416648	-0.0917682	0.367389	3.05579	42	0	0	0	0.316468	0.193707	0.0609041	0.410731	0.141854	0.296356	-0.0828822	1.24145	0.71736	0.0147998	NaN	-0.316987	0.395632	0.414089	-0.0259342	-0.430696	0.243561	0.207314	-0.624325	1.16222	0.513194
14743	3279658							221,50				Transcribed locus		Hs.262868	ox14a08.s1 Soares_fetal_liver_spleen_1NFLS_S1 Homo sapiens cDNA clone IMAGE:1656278 3-, mRNA sequence	3279658	AI040464			0.346845	0.33178	0.181443	0.359461	2.15511	46	0	0	0	-0.141396	0.0795643	0.120341	0.521084	NaN	0.545234	0.543823	0.604808	-0.223325	0.332176	NaN	-0.0619643	NaN	0.346751	0.105515	0.559127	0.168067	0.319235	0.925706	0.291944	0.634347
14789	2052999		IER3IP1	immediate early response 3 interacting protein 1	Cytoplasm	other		221,92	immediate early response 3 interacting protein 1	IER3IP1	51124	Immediate early response 3 interacting protein 1	IER3IP1	Hs.653122	zt57g05.s1 Soares_testis_NHT Homo sapiens cDNA clone IMAGE:726488 3-, mRNA sequence	2052999	AA399264	18q12	Chromosome 18, NC_000018.8 (42935411..42956712, complement)	-0.403364	0.172926	-0.494592	0.245927	2.18004	69	0	0	0	-0.617069	-0.182011	-0.352451	-0.423907	-0.38641	-0.316426	-0.380954	-0.39441	-0.371901	-0.542572	-0.349037	-0.191743	-0.62739	-0.337998	-0.600659	-0.342335	-0.264952	-0.44805	-0.712191	-0.269462	-0.169082
14834	728044							222,35				Transcribed locus		Hs.656198	ye31c02.s1 Stratagene lung (#937210) Homo sapiens cDNA clone IMAGE:119330 3-, mRNA sequence	728044	T94556			-0.246608	0.168089	-0.10694	0.26684	3.27211	77	0	0	0	-0.0895164	-0.156736	0.159897	-0.382722	-0.248349	-0.377429	-0.132695	-0.233042	-0.201105	-0.47743	-0.439358	-0.0928786	-0.270598	-0.184141	-0.0270667	-0.389853	-0.0705514	0.0645668	-0.458678	-0.422543	-0.163302
14868	789716							222,66							yh82c12.s1 Soares placenta Nb2HP Homo sapiens cDNA clone IMAGE:136246 3-, mRNA sequence	789716	R33858			0.000750946	0.159629	0.192514	0.253219	4.48874	59	0	0	0	0.0170578	0.0471699	0.146333	-0.11011	-0.0254696	-0.0512695	0.246284	0.125406	0.178983	0.0831021	NaN	0.00338627	NaN	-0.0405675	0.0193006	-0.188493	0.0520063	-0.209407	0.17274	-0.0795911	NaN
14883	2432621		MFAP3	microfibrillar associated protein 3	Extracellular Space	other		222,8	microfibrillar-associated protein 3	MFAP3	4238	Microfibrillar-associated protein 3	MFAP3	Hs.432818	ae37g12.s1 Gessler Wilms tumor Homo sapiens cDNA clone IMAGE:898054 3-, mRNA sequence	2432621	AA598949	5q32-q33.2	Chromosome 5, NC_000005.8 (153398752..153414786)	-0.368126	0.241648	-0.189235	0.247471	3.42124	49	0	0	0	-0.476538	-0.30083	-0.159345	-0.75809	-0.432564	-0.524473	-0.0531833	-0.156237	-0.189321	-0.188795	-0.0245214	0.0700854	-0.643034	-0.250839	-0.559545	-0.505456	-0.317272	-0.436467	-0.640239	-0.694067	-0.664369
14901	1023362		SAE1	SUMO1 activating enzyme subunit 1	Cytoplasm	enzyme		222,96	SUMO1 activating enzyme subunit 1	SAE1	10055	SUMO1 activating enzyme subunit 1	SAE1	Hs.515500	yu14g11.s1 Soares fetal liver spleen 1NFLS Homo sapiens cDNA clone IMAGE:233828 3-, mRNA sequence	1023362	H64622	19q13.32	Chromosome 19, NC_000019.8 (52325984..52405372)	0.278483	0.292684	0.103771	0.242127	2.78547	39	0	0	0	0.543578	0.0755763	0.114978	0.223016	-0.0932589	0.649924	0.233543	0.102848	0.50129	0.70416	0.0591568	0.0134549	0.419753	0.63077	NaN	NaN	0.263158	0.288752	-0.154738	0.536578	0.49382
14927	4308479							223,21				Transcribed locus		Hs.605124	th78e11.x1 Soares_NhHMPu_S1 Homo sapiens cDNA clone IMAGE:2124812 3-, mRNA sequence	4308479	AI436194			-0.700804	0.270408	-0.466556	0.418532	3.29817	75	0	0	0	-0.765297	-0.697937	-0.592558	-0.76245	-0.858622	-0.725003	-0.315979	-1.36305	-0.403131	-0.657262	-0.754759	-0.479859	-0.602471	-0.240377	-0.684428	NaN	-0.810454	-0.695816	-0.848402	-1.13921	-1.15265
14979	2705224							223,69							zi85e04.s1 Soares_fetal_liver_spleen_1NFLS_S1 Homo sapiens cDNA clone IMAGE:447582 3-, mRNA sequence	2705224	AA702111			0.532316	0.33136	0.32405	0.282329	2.65656	31	0	0	0	1.14306	0.612728	0.465028	0.598513	0.0921628	0.954598	0.844257	0.776514	0.604711	0.583098	NaN	0.390781	NaN	NaN	0.362064	NaN	0.348766	0.970126	NaN	0.869722	0.663564
15022	3932482							224107				Transcribed locus		Hs.664493	qn26c01.x1 NCI_CGAP_Kid5 Homo sapiens cDNA clone IMAGE:1899360 3- similar to contains Alu repetitive element;contains element LTR4 repetitive element ;, mRNA sequence	3932482	AI289218			0.287842	0.38117	0.0301417	0.408964	2.90889	46	0	0	0	0.346462	-0.0851612	-0.402638	0.954111	0.336523	0.281286	-0.148966	0.229016	0.390205	NaN	0.252991	0.432088	0.925745	-0.0613954	0.940589	NaN	0.210405	0.84784	NaN	0.341367	0.381082
15053	2204795		FAM220A	family with sequence similarity 220 member A	Nucleus	other		224,38	hypothetical protein LOC84792	MGC12966	84792	Hypothetical protein LOC84792	MGC12966	Hs.696146	zx03b07.s1 Soares_total_fetus_Nb2HF8_9w Homo sapiens cDNA clone IMAGE:785365 3-, mRNA sequence	2204795	AA476584	7p22.1	Chromosome 7, NC_000007.12 (6335565..6355115, complement)	-0.680898	0.328812	-0.430042	0.238556	3.7828	38	0	0	0	-0.998009	-0.391255	-0.60638	-0.0266702	-0.385403	-0.449879	-0.348791	-0.783309	-0.813786	-0.276806	-0.378808	-0.569206	-1.20368	-0.735016	-1.32791	-0.436961	-1.04256	-1.04211	-0.771898	-1.02415	-0.928521
15302	2214677		ANO6	anoctamin 6	Plasma Membrane	ion channel		226,68	transmembrane protein 16F	TMEM16F	196527	Transmembrane protein 16F	TMEM16F	Hs.696326	zx90h12.s1 Soares ovary tumor NbHOT Homo sapiens cDNA clone IMAGE:811079 3- similar to contains element CER repetitive element ;, mRNA sequence	2214677	AA485458	12q12	Chromosome 12, NC_000012.10 (43896170..44112399)	-0.448855	0.196254	-0.553875	0.203918	2.45957	50	0	0	0	-0.243026	-0.25517	-0.522639	-0.376178	-0.468752	-0.536423	-0.582984	-0.522239	-0.706044	-0.479914	-0.232806	-0.39217	-0.765369	-0.666213	-0.768519	-0.620858	-0.506158	-0.395126	-0.564845	-0.516088	-0.755555
15423	2215491		TMEM167B	transmembrane protein 167B	Other	other		227,8	chromosome 1 open reading frame 119	C1orf119	56900	Chromosome 1 open reading frame 119	C1orf119	Hs.82933	ab13b05.s1 Stratagene lung (#937210) Homo sapiens cDNA clone IMAGE:840657 3-, mRNA sequence	2215491	AA488060	1p13.3	Chromosome 1, NC_000001.9 (109434926..109441077)	0.2622	0.189681	0.363207	0.199441	2.4436	50	0	0	0	0.179295	0.305938	0.0894188	0.389151	0.419849	0.10275	0.501258	0.242197	0.281632	0.612332	0.559134	0.651053	0.101594	0.297376	0.267754	0.333672	0.161555	0.2697	0.193297	0.115752	0.13723
15449	1137183							228102							yx66a11.s1 Soares melanocyte 2NbHM Homo sapiens cDNA clone IMAGE:266684 3-, mRNA sequence	1137183	N23033			0.423754	0.22422	0.230498	0.279071	3.57378	61	0	0	0	0.567298	0.320955	0.0404526	0.196566	0.101605	0.790821	0.540872	0.211226	0.588191	0.841863	0.389229	0.496472	0.615044	0.465736	0.654507	0.507909	0.353514	0.238524	0.299622	0.486414	0.564048
15474								228,28												0.385781	0.276093	0.192888	0.341455	2.98241	62	0	0	0	0.0947655	0.114763	0.192283	0.896484	-0.0537793	0.631844	0.275575	0.598799	0.286962	0.358115	0.727304	-0.0331139	0.677751	0.174386	0.230192	0.356668	0.156087	0.488501	0.877408	0.307722	0.513818
15510	1194678		CACNA2D2	calcium voltage-gated channel auxiliary subunit alpha2delta 2	Plasma Membrane	ion channel	gabapentin, amiodarone, bepridil, isradipine, pregabalin	228,60	calcium channel, voltage-dependent, alpha 2/delta subunit 2	CACNA2D2	9254	Calcium channel, voltage-dependent, alpha 2/delta subunit 2	CACNA2D2	Hs.476273	yz26c01.s1 Soares_multiple_sclerosis_2NbHMSP Homo sapiens cDNA clone IMAGE:284160 3- similar to SW:CINA_ELEEL P02719 SODIUM CHANNEL PROTEIN. [1] ;, mRNA sequence	1194678	N53512	3p21.3	Chromosome 3, NC_000003.10 (50375234..50515896, complement)	-0.412071	0.218942	-0.205454	0.490093	2.65945	71	0	0	0	-0.411936	-0.75864	-0.526322	-0.296782	NaN	-0.500919	-0.152361	-0.60583	-0.27598	-0.207612	NaN	-0.182604	NaN	NaN	-0.456837	-0.826125	-0.270214	NaN	NaN	-0.153488	-0.679304
15515	2079367		TMEM45A	transmembrane protein 45A	Plasma Membrane	other		228,65	transmembrane protein 45A	TMEM45A	55076	Transmembrane protein 45A	TMEM45A	Hs.658956	zv04c01.s1 Soares_NhHMPu_S1 Homo sapiens cDNA clone IMAGE:752640 3-, mRNA sequence	2079367	AA419622	3q12.2	Chromosome 3, NC_000003.10 (101694153..101778975)	-1.18174	0.343709	-0.937133	0.507724	2.49092	45	0	0	0	-1.86618	-1.22481	-0.714347	NaN	-1.37645	-1.02889	-1.09054	NaN	-1.60982	NaN	NaN	-1.29008	NaN	-0.84121	-1.5718	NaN	-1.14036	-0.771867	NaN	-1.35533	-0.69292
15557	1196237							229102	ORM1-like 3 (S. cerevisiae)	ORMDL3	94103	ORM1-like 3 (S. cerevisiae)	ORMDL3	Hs.514151	yv34g02.s1 Soares fetal liver spleen 1NFLS Homo sapiens cDNA clone IMAGE:244658 3-, mRNA sequence	1196237	N54917	17q12-q21.1	Chromosome 17, NC_000017.9 (35330822..35337380, complement)	0.412339	0.294992	0.226153	0.307754	2.72674	46	0	0	0	0.230231	0.135215	0.0463271	0.688966	0.484651	0.831361	NaN	0.573195	0.412151	0.91967	0.680025	0.539428	0.248672	0.243938	0.366638	NaN	0.14872	0.145435	1.11572	-0.121522	-0.0889854
15604	1203013							229,48				Transcribed locus		Hs.659559	yv57h07.s1 Soares fetal liver spleen 1NFLS Homo sapiens cDNA clone IMAGE:246877 3- similar to contains Alu repetitive element;, mRNA sequence	1203013	N59123			0.0375684	0.147493	-0.0464877	0.205384	2.32426	61	0	0	0	-0.0313919	-0.0442098	0.0869071	0.333462	0.0882143	0.318106	0.224415	0.124125	0.128237	0.0302361	-0.0875778	NaN	-0.129057	-0.0770957	0.0968806	0.0419739	0.116526	-0.0993883	NaN	0.0223294	-0.151147
15630	2714859							229,71				Transcribed locus		Hs.664816	zj82e08.s1 Soares_fetal_liver_spleen_1NFLS_S1 Homo sapiens cDNA clone IMAGE:461414 3-, mRNA sequence	2714859	AA704941			0.475996	0.395198	0.0845172	0.303712	4.69516	37	0	0	0	0.78486	0.723178	0.074547	0.0451543	NaN	-0.0499967	0.0363586	0.519908	0.127106	0.308251	0.114219	0.0910746	0.882817	0.752345	0.770617	0.322102	0.414649	NaN	0.270701	0.979492	0.995178
15632	3231485							229,73				Transcribed locus		Hs.369825	ov34d04.x1 Soares_testis_NHT Homo sapiens cDNA clone IMAGE:1639207 3-, mRNA sequence	3231485	AI017149			0.624297	0.352104	0.312753	0.313804	3.88081	35	0	0	0	0.733901	0.325004	0.0886235	0.535194	NaN	0.653897	0.160953	0.69378	0.100157	0.720265	NaN	0.543921	0.812417	0.74795	0.670768	NaN	NaN	0.71606	0.90159	0.849804	0.44172
15731	2177818		CKLF	chemokine like factor	Extracellular Space	cytokine		23,65	CKLF-like MARVEL transmembrane domain containing 1///chemokine-like factor	CMTM1///CKLF		Chemokine-like factor	CKLF	Hs.15159	aa04a07.s1 Soares_NhHMPu_S1 Homo sapiens cDNA clone IMAGE:812244 3-, mRNA sequence	2177818	AA455042	16q21///16q21	Chromosome 16, NC_000016.8 (65157797..65170539)///Chromosome 16, NC_000016.8 (65143967..65170463)	-0.88255	0.372104	-0.693054	0.445966	2.24225	57	0	0	0	-0.978556	-0.706219	-0.17395	-0.95172	-0.515481	-0.806579	-0.522546	-1.68333	-0.835857	-0.723301	-1.05606	-0.747639	-0.856769	-0.880931	-1.25497	-0.613596	-0.497595	-1.63566	-1.22822	-1.5732	-0.795018
15791	2805675							230,21				Transcribed locus		Hs.665215	zg44b04.s1 Soares_pineal_gland_N3HPG Homo sapiens cDNA clone IMAGE:396175 3-, mRNA sequence	2805675	AA757812			-0.448547	0.210274	-0.251094	0.363972	3.51243	85	0	0	0	-0.738093	-0.358883	-0.20526	-0.611437	-0.0725546	-0.537929	-0.278041	-0.551142	-0.548802	-0.48694	-0.432821	-0.63256	-0.437536	-0.507122	-0.783609	-0.506618	-0.359814	-0.582865	-0.0568847	-0.387638	-0.748314
15798								230,28												0.335901	0.275085	0.088451	0.401378	3.60316	69	0	0	0	0.133268	0.481994	0.455456	0.706756	-0.103881	0.605295	0.0513065	0.491846	0.346307	0.145348	0.436837	NaN	0.491531	0.233801	0.201035	0.217096	-0.0631821	0.683522	0.810954	-0.016681	0.625649
15818	3181324							230,46							ou90h06.s1 NCI_CGAP_Kid3 Homo sapiens cDNA clone IMAGE:1635131 3-, mRNA sequence	3181324	AA994835			1.08471	0.475398	0.796383	0.320069	2.92995	34	0	0	0	NaN	1.03995	0.60707	1.30216	0.38653	0.807814	0.588152	0.919946	0.691824	1.12092	1.22568	1.17069	1.08042	0.768044	1.40617	1.16436	0.977395	1.46623	NaN	1.18237	1.3496
15839	2177754		FA2H	fatty acid 2-hydroxylase	Cytoplasm	enzyme		230,65	fatty acid 2-hydroxylase	FA2H	79152	Fatty acid 2-hydroxylase	FA2H	Hs.461329	zx99d10.s1 Soares_NhHMPu_S1 Homo sapiens cDNA clone IMAGE:811891 3-, mRNA sequence	2177754	AA454978	16q23	Chromosome 16, NC_000016.8 (73304359..73366224, complement)	0.327482	0.155432	0.426675	0.210696	2.64706	63	0	0	0	0.380068	0.452336	0.14569	0.169937	0.500581	0.325771	0.433575	0.553173	0.411326	0.423415	NaN	0.647073	0.205282	0.376612	0.417343	0.453566	0.146715	0.230935	0.0303337	0.298504	0.150449
15881	1140758							231102				Transcribed locus		Hs.686013	yw77f10.s1 Soares_placenta_8to9weeks_2NbHP8to9W Homo sapiens cDNA clone IMAGE:258283 3- similar to contains Alu repetitive element;, mRNA sequence	1140758	N26410			-0.162931	0.315661	-0.37495	0.303061	2.79109	33	0	0	0	NaN	0.0320981	-0.619222	NaN	-0.344868	-0.234253	-0.0566159	-0.267281	0.117275	0.151721	NaN	-0.548831	0.45996	0.0761048	-0.591307	NaN	-0.28811	0.133834	NaN	-0.164694	0.350508
15890	2705512		PCNX1	pecanex homolog 1 (Drosophila)	Plasma Membrane	other		231,13	pecanex homolog (Drosophila)	PCNX	22990	Pecanex homolog (Drosophila)	PCNX	Hs.446559	zf90d03.s1 Soares_pineal_gland_N3HPG Homo sapiens cDNA clone IMAGE:384197 3-, mRNA sequence	2705512	AA702399	14q24.2	Chromosome 14, NC_000014.7 (70443875..70646623)	0.430482	0.469117	0.159181	0.405632	2.64172	38	0	0	0	0.956223	-0.0492407	0.309759	0.495846	0.134703	0.04012	0.530763	0.328874	0.38397	0.170412	0.677315	0.445233	0.75415	-0.210773	0.189093	NaN	0.0940348	-0.125394	0.905799	NaN	0.850578
15939	1578901		WWC3	WWC family member 3	Cytoplasm	other		231,58	WWC family member 3	WWC3	55841	WWC family member 3	WWC3	Hs.527524	ze88f07.s1 Soares_fetal_heart_NbHH19W Homo sapiens cDNA clone IMAGE:366085 3-, mRNA sequence	1578901	AA071470	Xp22.32	Chromosome X, NC_000023.9 (9943612..10072511)	-0.159121	0.419766	0.141898	0.441484	3.19026	46	0	0	0	-0.204159	-0.327214	-0.118661	-0.635146	0.195269	0.520353	0.341667	-0.478923	0.119455	-0.114749	-0.0939573	-0.0499383	NaN	0.133811	-0.4315	-0.158135	-0.310623	-0.341604	-0.753826	-0.650891	-0.127348
15942	2185114		BBOF1	basal body orientation factor 1	Cytoplasm	other		231,60	chromosome 14 open reading frame 45	C14orf45	80127	Chromosome 14 open reading frame 45	C14orf45	Hs.644621	zx51c01.s1 Soares_testis_NHT Homo sapiens cDNA clone IMAGE:795744 3-, mRNA sequence	2185114	AA460298	14q24.3	Chromosome 14, NC_000014.7 (73586210..73602548)	-0.30864	0.258821	-0.480596	0.390492	2.52521	66	0	0	0	-0.553867	-0.705866	-0.110944	0.0384742	-0.147292	-0.367116	-0.482092	-0.0793852	-0.522526	-0.32527	NaN	0.282936	NaN	-0.26244	-0.69726	-0.13251	-0.247979	-0.339703	-0.0969885	-0.133063	-0.382635
15992	3424219							232105							qa26h04.s1 Soares_NhHMPu_S1 Homo sapiens cDNA clone IMAGE:1687927 3- similar to contains Alu repetitive element;contains L1.t3 L1 repetitive element ;, mRNA sequence	3424219	AI085796			0.382945	0.374565	0.118215	0.288031	3.29027	35	0	0	0	0.0542112	0.235728	0.0645249	NaN	0.0508663	0.859499	-0.0802605	0.219004	0.587585	1.12669	0.719468	-0.00507161	0.325897	0.939064	0.374335	NaN	0.237377	0.323108	0.102314	0.88462	1.08333
16027	1230331							232,4							yv53e12.r1 Soares fetal liver spleen 1NFLS Homo sapiens cDNA clone IMAGE:246478 5- similar to contains Alu repetitive element;, mRNA sequence	1230331	N73227			0.341046	0.360267	0.0848262	0.263012	3.51646	38	0	0	0	0.819967	0.677044	0.091795	0.462115	-0.363832	0.0124926	-0.0270513	0.35328	0.208681	0.221882	0.204655	-0.0743925	0.528921	0.267538	0.839549	0.681354	0.198106	0.886762	0.615616	0.117923	0.842095
16058	2191333		CCNL1	cyclin L1	Nucleus	other		232,68	cyclin L1	CCNL1	57018	Cyclin L1	CCNL1	Hs.4859	aa33d04.s1 NCI_CGAP_GCB1 Homo sapiens cDNA clone IMAGE:815047 3-, mRNA sequence	2191333	AA465166	3q25.32	Chromosome 3, NC_000003.10 (158348279..158361176, complement)	0.43827	0.186032	0.208764	0.185331	5.55683	44	0	0	0	0.632946	0.57205	0.431483	0.29733	NaN	0.330656	0.469874	0.232685	0.107386	0.364397	0.22607	0.358239	0.40983	0.445868	0.61229	0.511912	0.540619	0.294979	0.292038	0.428349	0.541402
16146	1687662							233,5	transmembrane protein 158	TMEM158	25907	Transmembrane protein 158	TMEM158	Hs.35861	zl22c05.s1 Soares_pregnant_uterus_NbHPU Homo sapiens cDNA clone IMAGE:502664 3-, mRNA sequence	1687662	AA127069	3p21.3	Chromosome 3, NC_000003.10 (45240962..45242758, complement)	-3.14158	0.446597	-2.77477	0.420573	3.87552	46	0	0	0	-3.37715	-2.31374	-2.33869	-3.71823	-2.88859	-3.35264	-2.48983	-3.25276	-3.46364	-3.31728	-3.6723	-3.49777	-3.27125	-3.57182	-2.4651	-2.70252	-2.51311	-3.65714	-3.59403	-2.858	-3.34161
16172	2539111		CREM	cAMP responsive element modulator	Nucleus	transcription regulator		233,73	cAMP responsive element modulator	CREM	1390	CAMP responsive element modulator	CREM	Hs.200250	zu89d05.s1 Soares_testis_NHT Homo sapiens cDNA clone IMAGE:745161 3- similar to gb:Z15159 CAMP-RESPONSIVE ELEMENT MODULATOR, ALPHA ISOFORM (HUMAN);, mRNA sequence	2539111	AA626724	10p11.21	Chromosome 10, NC_000010.9 (35455807..35541892)	0.675641	0.337362	0.455747	0.365009	2.87249	47	0	0	0	0.221366	0.438098	0.299395	0.934722	NaN	0.65637	0.415907	1.17023	1.01934	0.185647	0.875221	0.432527	1.2606	1.03406	0.949083	0.916266	0.692305	0.320525	0.437298	0.943386	0.776246
16212	2064613		CLCC1	chloride channel CLIC like 1	Cytoplasm	ion channel		234,11	chloride channel CLIC-like 1	CLCC1	23155	Chloride channel CLIC-like 1	CLCC1	Hs.658489	zv15b02.s1 Soares_NhHMPu_S1 Homo sapiens cDNA clone IMAGE:753675 3-, mRNA sequence	2064613	AA406603	1p13.3	Chromosome 1, NC_000001.9 (108820131..109307602, complement)	-0.12736	0.333544	-0.314563	0.360954	2.52759	53	0	0	0	0.248406	-0.0904694	-0.332379	0.198059	-0.250803	0.53984	-0.337697	-0.311546	-0.0872205	-0.808327	-0.599092	0.134568	0.244146	-0.0526443	0.104401	-0.0847695	-0.289275	0.144331	0.124555	-0.136022	0.00747858
16262	718887							234,57							yd43e03.s1 Soares fetal liver spleen 1NFLS Homo sapiens cDNA clone IMAGE:111004 3- similar to SP:POL2_MOUSE P11369 RETROVIRUS-RELATED POL POLYPROTEIN ;, mRNA sequence	718887	T90374			0.332514	0.275172	0.192543	0.257298	2.15012	35	0	0	0	0.402261	0.621592	0.502978	NaN	0.295539	0.424728	NaN	1.06302	0.0605085	0.256884	NaN	0.358776	NaN	0.211916	0.346695	0.209837	0.0623105	0.28215	0.981777	0.216311	0.33873
16344	1678206		EPC1	enhancer of polycomb homolog 1	Nucleus	transcription regulator		235,33	enhancer of polycomb homolog 1 (Drosophila)	EPC1	80314	Enhancer of polycomb homolog 1 (Drosophila)	EPC1	Hs.167805	zk99e12.s1 Soares_pregnant_uterus_NbHPU Homo sapiens cDNA clone IMAGE:490990 3-, mRNA sequence	1678206	AA120875	10p11	Chromosome 10, NC_000010.9 (32597865..32676119, complement)	1.27756	0.547422	0.931383	0.48059	2.79993	38	0	0	0	1.94838	0.846636	1.01348	NaN	0.817321	1.49542	1.02397	NaN	1.17406	0.884302	0.270213	0.511224	2.23322	0.882112	1.76872	1.49349	1.3706	1.38214	0.929171	2.66875	1.9951
16355	2080640		LOC389831 (includes others)	uncharacterized LOC389831	Other	other		235,43							zw01c11.s1 Soares_NhHMPu_S1 Homo sapiens cDNA clone IMAGE:768020 3-, mRNA sequence	2080640	AA418748			-1.69128	0.746962	-1.16483	0.803717	3.20254	52	0	0	0	-1.08818	-1.75381	-0.950419	-2.05496	-0.97685	-2.14032	-1.28357	-1.50379	-1.48929	-1.79109	-0.132029	-1.80495	-3.56388	-1.24574	-2.57647	-0.935112	-0.98021	-2.14451	-2.8177	-2.16495	-2.70105
16369	1923835		USP6NL	USP6 N-terminal like	Plasma Membrane	other		235,56	USP6 N-terminal like	USP6NL	9712	USP6 N-terminal like	USP6NL	Hs.498661	zt01a06.r1 NCI_CGAP_GCB1 Homo sapiens cDNA clone IMAGE:711826 5-, mRNA sequence	1923835	AA281137	10p13	Chromosome 10, NC_000010.9 (11542515..11693775, complement)	0.963358	0.327505	0.748966	0.35087	2.94593	49	0	0	0	1.07497	0.935715	0.7358	1.05081	0.566994	0.864992	NaN	1.738	0.771779	0.32185	1.48588	1.13157	0.978951	0.656373	0.796206	1.04578	0.806475	1.03247	0.611779	1.25215	0.79182
16403	1547828							235,87				CDNA FLJ40982 fis, clone UTERU2014601		Hs.355739	zf18b12.s1 Soares_fetal_heart_NbHH19W Homo sapiens cDNA clone IMAGE:377279 3-, mRNA sequence	1547828	AA055489			-0.402736	0.229394	-0.26424	0.216001	2.8449	46	0	0	0	-0.212216	-0.35812	-0.14743	-0.655472	-0.17073	-0.674779	-0.401627	-0.471035	-0.475332	-0.193476	-0.492064	-0.25196	-0.564383	-0.448636	-0.0162799	-0.465958	-0.248018	-0.261335	-0.543917	-0.565752	-0.899558
16412	2111686		SPON1	spondin 1	Extracellular Space	other		235,95	spondin 1, extracellular matrix protein	SPON1	10418	Spondin 1, extracellular matrix protein	SPON1	Hs.643864	zw50d12.s1 Soares_total_fetus_Nb2HF8_9w Homo sapiens cDNA clone IMAGE:773495 3-, mRNA sequence	2111686	AA427924	11p15.2	Chromosome 11, NC_000011.8 (13940814..14245926)	0.647011	0.423043	0.42331	0.306758	2.43389	33	0	0	0	0.831478	0.899033	0.526037	1.21866	0.34209	1.09366	0.79445	0.768026	-0.174752	0.355861	0.42892	0.297164	NaN	0.447469	0.311668	NaN	0.154155	NaN	0.485869	0.660992	1.14912
16414	2207364							235,97				Clone TEC_AC000123.3-001_REV mRNA sequence		Hs.663241	zv14e09.s1 Soares_NhHMPu_S1 Homo sapiens cDNA clone IMAGE:753640 3-, mRNA sequence	2207364	AA478730			-1.3527	0.607737	-0.951234	0.639035	3.03132	50	0	0	0	-0.697985	-1.2857	-0.934775	-1.70635	-0.771758	-1.79899	-1.22093	-1.3386	-1.03339	-1.20613	-0.257506	-1.28228	-2.70529	-1.12008	-2.08101	-0.486845	-0.651254	-1.99501	-2.0227	-1.60438	-2.41206
16421	2702780							236102							zj94d02.s1 Soares_fetal_liver_spleen_1NFLS_S1 Homo sapiens cDNA clone IMAGE:462531 3- similar to contains Alu repetitive element;, mRNA sequence	2702780	AA699817			0.3031	0.242688	0.0955311	0.392277	2.88711	64	0	0	0	0.612194	-0.0997579	0.295102	0.294311	0.203984	0.212016	0.135923	0.195818	0.0555005	0.548151	NaN	NaN	NaN	NaN	0.337379	NaN	0.0235917	0.782681	NaN	0.142392	0.217824
16431	1933777							236,14				{differentially expressed fragment DC3} [human, blood, polymorphonuclear cel...		Hs.639918	zs55f12.s1 NCI_CGAP_GCB1 Homo sapiens cDNA clone IMAGE:701423 3-, mRNA sequence	1933777	AA286777			1.02058	0.443523	0.685488	0.403661	3.53439	43	0	0	0	1.15983	0.604542	0.597813	0.780286	0.659976	1.32353	0.845139	1.19496	1.00244	0.552777	0.667389	0.682812	NaN	0.943037	1.20188	1.2195	0.862866	1.82519	1.38471	0.907256	1.94553
16438	1809355							236,20							zr88c01.s1 NCI_CGAP_GCB1 Homo sapiens cDNA clone IMAGE:682752 3- similar to gb:M25108 !!!! ALU CLASS F WARNING ENTRY !!!! (HUMAN);contains Alu repetitive element;contains element PTR7 repetitive element ;, mRNA sequence	1809355	AA210701			0.888382	0.289675	0.634606	0.343733	3.77701	51	0	0	0	1.35374	0.77783	0.588382	NaN	0.668277	1.02005	0.6912	1.05659	0.721864	0.806341	0.949962	0.582157	NaN	0.918685	0.971447	0.938461	0.642046	1.18179	1.01164	1.22259	0.505449
16545	2432474							237,2				Transcribed locus		Hs.657898	ae38d08.s1 Gessler Wilms tumor Homo sapiens cDNA clone IMAGE:898095 3-, mRNA sequence	2432474	AA598802			0.130732	0.193188	-0.00580839	0.136026	3.52003	37	0	0	0	0.428106	0.59907	0.107632	0.327704	0.0614262	0.459504	0.161206	0.28371	-0.158192	-0.188268	0.146581	-0.0673359	0.0252286	0.0392826	-0.0115968	-0.117833	0.169464	0.100015	0.268955	0.158032	0.208702
16635	1025261		SLC4A7	solute carrier family 4 member 7	Plasma Membrane	transporter		238100	solute carrier family 4, sodium bicarbonate cotransporter, member 7	SLC4A7	9497	Solute carrier family 4, sodium bicarbonate cotransporter, member 7	SLC4A7	Hs.250072	yu52g11.s1 Soares fetal liver spleen 1NFLS Homo sapiens cDNA clone IMAGE:229796 3-, mRNA sequence	1025261	H66521	3p22	Chromosome 3, NC_000003.10 (27389218..27473249, complement)	-0.427441	0.255808	-0.574431	0.310981	2.42697	49	0	0	0	-0.486282	-0.418584	-0.470209	-0.12989	-0.523121	NaN	-0.491677	-0.156179	0.299143	-0.238155	-0.875404	-0.871964	-0.53115	-0.667263	-0.410192	NaN	-0.240657	-0.177739	-0.775286	-0.295445	-0.397107
16736	2538038		COPS2	COP9 signalosome subunit 2	Cytoplasm	other		238,95	COP9 constitutive photomorphogenic homolog subunit 2 (Arabidopsis)	COPS2	9318	COP9 constitutive photomorphogenic homolog subunit 2 (Arabidopsis)	COPS2	Hs.369614	zu91b07.s1 Soares_testis_NHT Homo sapiens cDNA clone IMAGE:745333 3-, mRNA sequence	2538038	AA625651	15q21.2	Chromosome 15, NC_000015.8 (47206834..47235077, complement)	0.0814803	0.150735	-0.0318921	0.147776	3.51486	47	0	0	0	0.0357701	0.123449	-0.0629918	0.259006	0.0358702	-0.138816	-0.170643	0.157132	0.080341	0.201938	0.181048	-0.214638	0.105899	0.0636294	0.172529	0.367927	0.18206	-0.101026	0.254889	-0.0605792	0.344876
16787	2179246							239,43				Transcribed locus		Hs.99436	aa01g02.s1 Soares_NhHMPu_S1 Homo sapiens cDNA clone IMAGE:812018 3-, mRNA sequence	2179246	AA456670			0.35552	0.227759	0.143123	0.317712	3.42651	49	0	0	0	0.458641	0.224273	0.419547	NaN	0.194897	0.415255	0.105996	-0.0744561	0.602297	0.38163	NaN	0.43221	NaN	0.288217	0.727814	NaN	0.572124	0.401564	0.748868	0.622972	0.275266
16791	2458390		ITGAM	integrin subunit alpha M	Plasma Membrane	transmembrane receptor		239,47	integrin, alpha M (complement component 3 receptor 3 subunit)	ITGAM	3684	Integrin, alpha M (complement component 3 receptor 3 subunit)	ITGAM	Hs.172631	af09f08.s1 Soares_testis_NHT Homo sapiens cDNA clone IMAGE:1031175 3- similar to gb:J03925 CELL SURFACE GLYCOPROTEIN MAC-1 ALPHA SUBUNIT PRECURSOR (HUMAN);, mRNA sequence	2458390	AA609962	16p11.2	Chromosome 16, NC_000016.8 (31178789..31251714)	0.582625	0.718449	0.0881708	0.445274	3.3739	32	0	0	0	-0.416812	-0.136636	-0.0539141	2.23453	-0.430608	0.655855	-0.250881	1.2485	0.90147	0.445484	1.17845	0.753544	2.5054	0.826712	0.860216	0.398605	0.26579	1.30914	0.951671	0.403217	0.475872
16855	3250519							24104				Transcribed locus		Hs.510367	ov86c10.s1 Soares_testis_NHT Homo sapiens cDNA clone IMAGE:1644210 3-, mRNA sequence	3250519	AI032307			-0.520987	0.416382	-0.177025	0.448433	3.32321	37	0	0	0	-0.746433	-0.0576697	0.066955	-0.736107	-0.461971	NaN	-0.288617	-0.615978	-0.294894	-0.489075	-0.760226	-0.43615	NaN	NaN	NaN	-0.467542	-0.240064	-0.715048	NaN	-0.377214	-1.2756
16917	2188132		CD160	CD160 molecule	Plasma Membrane	transmembrane receptor		24,63	CD160 molecule	CD160	11126				zx72h08.s1 Soares_total_fetus_Nb2HF8_9w Homo sapiens cDNA clone IMAGE:797055 3-, mRNA sequence	2188132	AA463248	1q21.1	Chromosome 1, NC_000001.9 (144407155..144426922, complement)	0.463313	0.3351	0.174445	0.305481	3.98498	44	0	0	0	0.741397	0.278284	-0.194287	0.845828	0.473859	0.250077	-0.236025	0.596386	0.42579	NaN	0.29757	0.61513	0.503482	0.770664	0.469186	0.507796	0.311798	0.486543	0.816698	0.477835	0.0681963
16932	3239777							24,77				Transcribed locus		Hs.656527	ow63f09.x1 Soares_senescent_fibroblasts_NbHSF Homo sapiens cDNA clone IMAGE:1651529 3-, mRNA sequence	3239777	AI023371			0.491093	0.22731	0.338156	0.245977	3.05221	52	0	0	0	0.688678	0.471386	0.19503	0.758193	0.241884	0.833928	0.388216	0.361987	0.575921	0.660382	0.220244	0.42461	0.570609	0.515262	0.449055	0.666268	0.35829	0.573853	0.507247	0.61467	0.809055
16949	2080406		TRUB1	TruB pseudouridine synthase family member 1	Other	enzyme		24,92	TruB pseudouridine (psi) synthase homolog 1 (E. coli)	TRUB1	142940	TruB pseudouridine (psi) synthase homolog 1 (E. coli)	TRUB1	Hs.21187	zv93h11.s1 Soares_NhHMPu_S1 Homo sapiens cDNA clone IMAGE:767397 3-, mRNA sequence	2080406	AA418614	10q25.3	Chromosome 10, NC_000010.9 (116687942..116727416)	0.0949023	0.343467	0.405116	0.377874	3.74816	47	0	0	0	-0.303437	0.2537	-0.104278	0.517543	0.0834085	0.0493984	0.237496	0.193648	NaN	0.271822	0.762933	0.175557	NaN	0.439545	-0.607467	NaN	0.306329	0.244537	0.249362	-0.804257	0.452705
16993	2111831		SPIN1	spindlin 1	Nucleus	other		240,34	spindlin 1	SPIN1	10927	Spindlin 1	SPIN1	Hs.146804	zw51a06.s1 Soares_total_fetus_Nb2HF8_9w Homo sapiens cDNA clone IMAGE:773554 3- similar to TR:G1213510 G1213510 SPINDLIN. ;, mRNA sequence	2111831	AA428181	9q22.1-q22.3	Chromosome 9, NC_000009.10 (90193235..90280524)	-1.28007	0.229622	-1.43412	0.242747	3.07401	50	0	0	0	-1.43269	-1.60634	-1.23739	-1.01548	-1.20968	-1.62243	-1.72421	-0.973954	-1.08109	-1.38026	-1.24414	-1.47419	-0.583082	-1.24002	-1.24779	-1.25959	-1.17237	-1.22844	-1.58166	-1.37376	-1.39901
17004	2557346							240,44				Transcribed locus		Hs.664548	ac34f02.s1 Stratagene hNT neuron (#937233) Homo sapiens cDNA clone IMAGE:858363 3-, mRNA sequence	2557346	AA634132			-0.378974	0.335319	-0.16765	0.298105	3.00032	44	0	0	0	-0.764398	-0.236553	-0.533792	0.0725105	-0.304593	-0.119199	-0.481736	-0.156484	-0.598913	-0.476454	-0.4278	-0.178712	-0.650758	-0.168023	-0.889316	-0.627211	0.5071	-0.529193	-0.0722947	-0.281885	-0.387012
17012	3693627		LOC101927021	uncharacterized LOC101927021	Other	other		240,51				CDNA FLJ33274 fis, clone ASTRO2007962		Hs.529566	qb54e06.x1 NCI_CGAP_Brn23 Homo sapiens cDNA clone IMAGE:1703938 3- similar to contains Alu repetitive element;, mRNA sequence	3693627	AI160247			-0.160565	0.20942	-0.0531317	0.30874	2.06713	68	0	0	0	-0.156081	-0.223918	-0.227585	0.0102965	-0.0653497	-0.0436198	-0.146806	-0.317205	0.0861815	-0.637015	-0.354504	NaN	0.0742737	-0.391521	0.14455	-0.437314	-0.221435	-0.170013	0.118449	0.141169	-0.471786
17059	2209805		PAK4	p21 (RAC1) activated kinase 4	Cytoplasm	kinase	PF-3758309, KPT-9274	240,94	p21(CDKN1A)-activated kinase 4	PAK4	10298	P21(CDKN1A)-activated kinase 4	PAK4	Hs.20447	zv43g10.s1 Soares ovary tumor NbHOT Homo sapiens cDNA clone IMAGE:756450 3-, mRNA sequence	2209805	AA482127	19q13.2	Chromosome 19, NC_000019.8 (44308260..44363829)	0.22966	0.313969	0.406697	0.333909	2.57074	51	0	0	0	0.209012	0.136783	0.22508	-0.222236	0.334194	0.762392	0.238255	-0.237348	0.0774973	0.516678	0.0290189	0.632186	0.521129	-0.0641938	0.721204	0.335191	0.123997	0.870056	-0.133215	0.00304696	0.669948
17195	3960711							242,21				Clone 23842 mRNA sequence		Hs.656184	qm71a05.x1 Soares_placenta_8to9weeks_2NbHP8to9W Homo sapiens cDNA clone IMAGE:1894160 3-, mRNA sequence	3960711	AI301365			-1.51134	0.299064	-1.25878	0.430845	3.4712	70	0	0	0	-1.87869	-0.979295	-1.31676	-1.71097	-1.39821	-1.86417	-1.5175	-1.27982	-1.39679	-1.11435	-1.48276	-1.45949	-2.10141	-0.799298	-1.58787	-1.75104	-1.69572	-1.18904	-1.73586	-1.56459	-1.33355
17335	3245543							243,50				Transcribed locus		Hs.666736	ow01a06.x1 Soares_testis_NHT Homo sapiens cDNA clone IMAGE:1645522 3- similar to contains L1.t2 L1 repetitive element ;, mRNA sequence	3245543	AI028234			0.313585	0.376082	-0.0199246	0.366429	3.95294	41	0	0	0	0.743389	0.334803	0.0359594	0.573248	-0.556477	0.37318	-0.23397	0.604514	0.137362	0.230287	0.402516	-0.179379	NaN	0.263084	0.948489	0.15744	0.538673	0.243612	0.235726	0.426125	0.590408
17443	3241458							244,50				Transcribed locus		Hs.55166	ow12b12.s1 Soares_parathyroid_tumor_NbHPA Homo sapiens cDNA clone IMAGE:1646591 3-, mRNA sequence	3241458	AI025845			0.163743	0.261439	0.368159	0.317078	3.00958	38	0	0	0	0.333286	0.36458	0.224108	NaN	0.13519	-0.0552856	0.324681	0.480474	0.222367	0.0292031	NaN	0.0973066	NaN	0.496106	0.108431	-0.351943	-0.240338	NaN	NaN	-0.0971318	0.000104
17508	2178888	D	ACTR3	ARP3 actin related protein 3 homolog	Plasma Membrane	other		245,11				Transcribed locus		Hs.595349	aa17f08.s1 Soares_NhHMPu_S1 Homo sapiens cDNA clone IMAGE:813543 3-, mRNA sequence	2178888	AA456112			1.6444	0.472365	1.27694	0.444098	3.64004	47	0	0	0	2.01174	1.34581	1.09164	1.64287	1.30182	0.906352	1.50097	1.71253	1.4952	1.24507	1.45804	1.23309	2.42293	1.65649	2.09935	2.05227	1.82273	2.09943	1.90911	2.14098	2.11205
17598	1927767		SELENOW	selenoprotein W	Cytoplasm	enzyme		245,93	selenoprotein W, 1	SEPW1	6415	Selenoprotein W, 1	SEPW1	Hs.631549	zt15e12.s1 NCI_CGAP_GCB1 Homo sapiens cDNA clone IMAGE:713230 3-, mRNA sequence	1927767	AA283629	19q13.3	Chromosome 19, NC_000019.8 (52973654..52979755)	-0.110332	0.143392	-0.020926	0.170085	2.72216	54	0	0	0	-0.0494152	-0.251863	-0.165559	-0.129133	0.0362707	-0.127401	-0.123938	0.039968	0.0712694	-0.304175	-0.290535	-0.0793188	-0.221739	0.129464	-0.0861628	NaN	-0.0914299	-0.0416369	-0.160795	0.187557	-0.100533
17619	1801994							246,14							zq51e12.s1 Stratagene neuroepithelium (#937231) Homo sapiens cDNA clone IMAGE:645166 3-, mRNA sequence	1801994	AA206614			0.691842	0.370945	0.454754	0.423696	2.81844	57	0	0	0	0.593175	0.499472	0.578168	1.16961	0.714591	0.588481	0.434069	0.934871	0.624528	-0.0661464	1.68722	1.07722	0.610408	0.645089	0.617425	0.478326	0.497597	0.139766	0.913013	1.14627	1.0293
17732	3678858		HIP1	huntingtin interacting protein 1	Cytoplasm	other		247,19	huntingtin interacting protein 1	HIP1	3092	Huntingtin interacting protein 1	HIP1	Hs.329266	qf40g07.x1 Soares_testis_NHT Homo sapiens cDNA clone IMAGE:1752540 3- similar to TR:O00291 O00291 HUNTINGTIN INTERACTING PROTEIN 1. ;, mRNA sequence	3678858	AI150389	7q11.23	Chromosome 7, NC_000007.12 (75001345..75206215, complement)	-0.158512	0.450254	0.0343851	0.412085	2.0264	45	0	0	0	-0.406282	0.0582842	0.0569077	-0.308612	-0.113402	0.00223493	0.732565	-0.600967	-0.0161709	-0.106302	-0.260318	0.050734	-1.40752	-0.131588	-0.120517	0.401608	-0.141246	-0.818883	-0.587822	-0.410219	0.206306
17889	1188591							248,63							yy88g09.s1 Soares_multiple_sclerosis_2NbHMSP Homo sapiens cDNA clone IMAGE:280672 3-, mRNA sequence	1188591	N47425			0.10682	0.326495	-0.130746	0.295345	3.11145	34	0	0	0	0.582591	-0.477821	0.0174496	0.913568	NaN	0.170946	-0.242662	0.422494	0.134568	0.442599	NaN	-0.137334	NaN	-0.14363	-0.117956	NaN	-0.234759	NaN	0.128735	0.406052	-0.15685
17917	1544048		PCF11	PCF11 cleavage and polyadenylation factor subunit	Nucleus	other		248,89	PCF11, cleavage and polyadenylation factor subunit, homolog (S. cerevisiae)	PCF11	51585	PCF11, cleavage and polyadenylation factor subunit, homolog (S. cerevisiae)	PCF11	Hs.128959	zl71c07.s1 Stratagene colon (#937204) Homo sapiens cDNA clone IMAGE:510060 3-, mRNA sequence	1544048	AA053411	11q13	Chromosome 11, NC_000011.8 (82545861..82574481)	0.547456	0.229126	0.692419	0.275925	2.78672	57	0	0	0	0.0963094	0.446395	0.0962981	0.720884	0.828468	0.506201	0.803316	0.442945	0.59088	0.595657	0.658505	0.849592	0.395605	0.652685	0.221666	0.473592	0.455999	0.342515	0.541556	0.446032	0.350978
18094	3961080							25,53							qn05h12.x1 NCI_CGAP_Lu5 Homo sapiens cDNA clone IMAGE:1897415 3-, mRNA sequence	3961080	AI301734			-0.246656	0.281532	-5.37758e-05	0.341294	3.6722	55	0	0	0	-0.696603	-0.396552	-0.171312	0.0211689	NaN	-0.118808	-0.301728	-0.0639468	-0.110339	-0.358078	-0.388749	-0.035795	0.074962	-0.129698	-0.52686	-0.197822	0.178161	-0.915321	-0.178248	-0.342856	-0.60272
18169	3405473							250,23							oy95a10.x1 Soares_fetal_liver_spleen_1NFLS_S1 Homo sapiens cDNA clone IMAGE:1673562 3-, mRNA sequence	3405473	AI076295			0.538239	0.573209	-0.00304059	0.334898	4.48264	29	0	0	0	0.967196	-0.0421718	-0.177242	NaN	-0.151563	NaN	0.117484	0.91354	0.416897	0.499486	0.348265	0.127458	0.661962	NaN	1.00948	NaN	0.63277	0.515481	0.0833667	1.09849	1.56386
18171	3843418							250,25				Transcribed locus		Hs.668164	qh63e06.x1 Soares_fetal_liver_spleen_1NFLS_S1 Homo sapiens cDNA clone IMAGE:1849378 3-, mRNA sequence	3843418	AI248021			-0.762554	0.305914	-1.06123	0.438658	3.96911	71	0	0	0	-0.835498	-0.627564	-0.319106	-0.325522	-1.00996	-0.917616	-1.17983	-0.915056	-0.97274	-1.40894	-0.920716	-1.4375	-0.490764	-1.14716	-0.689509	-0.672038	-0.454912	-0.560056	-0.984838	-0.264535	-0.453598
18181	893050							250,34							ym56a06.s1 Soares infant brain 1NIB Homo sapiens cDNA clone IMAGE:52191 3- similar to contains Alu repetitive element;contains MER22 repetitive element ;, mRNA sequence	893050	H24355			0.372657	0.166052	0.45244	0.181501	2.18084	52	0	0	0	0.515723	0.387404	0.334901	0.156852	0.697147	0.248323	0.456213	0.0956223	0.46129	0.662983	0.512677	0.556476	0.246509	0.204722	0.378066	0.369007	0.178515	0.514783	0.503984	0.229432	0.552801
18219	2836586							250,69							zi96a02.s1 Soares_fetal_liver_spleen_1NFLS_S1 Homo sapiens cDNA clone IMAGE:448586 3-, mRNA sequence	2836586	AA777255			0.61931	0.319616	0.319071	0.305373	4.28009	42	0	0	0	1.04629	0.501759	0.362832	0.369738	0.308221	0.803388	0.0686285	0.944304	0.64959	1.14788	NaN	0.212624	1.20279	0.480159	0.832486	0.935477	0.506408	0.692743	0.565875	0.82557	0.629535
18253	921008		FAH	fumarylacetoacetate hydrolase	Cytoplasm	enzyme		251,1	fumarylacetoacetate hydrolase (fumarylacetoacetase)	FAH	2184	Fumarylacetoacetate hydrolase (fumarylacetoacetase)	FAH	Hs.73875	yo69e05.s1 Soares breast 3NbHBst Homo sapiens cDNA clone IMAGE:183200 3- similar to gb:M55150 FUMARYLACETOACETASE (HUMAN);, mRNA sequence	921008	H44956	15q23-q25	Chromosome 15, NC_000015.8 (78232396..78265737)	-1.37556	0.269187	-1.16527	0.318945	3.41828	54	0	0	0	-1.43198	-0.982524	-1.16832	NaN	-1.21813	-1.4541	-1.42336	-1.3504	-1.27932	-1.69406	-1.48751	-1.7566	-1.37971	-1.19038	-1.79389	-1.63663	-0.924144	-1.32805	-1.72961	-1.17992	-1.34007
18296	2658700		NSUN4	NOP2/Sun RNA methyltransferase family member 4	Cytoplasm	enzyme		251,40	NOL1/NOP2/Sun domain family, member 4	NSUN4	387338	NOL1/NOP2/Sun domain family, member 4	NSUN4	Hs.163424	zi15a06.s1 Soares_fetal_liver_spleen_1NFLS_S1 Homo sapiens cDNA clone IMAGE:430834 3-, mRNA sequence	2658700	AA678178	1p34	Chromosome 1, NC_000001.9 (46578977..46603277)	0.348467	0.173792	0.251735	0.222098	2.40197	61	0	0	0	0.365028	0.389414	0.117594	0.225143	0.196257	0.620202	0.317333	0.410866	0.327762	0.551236	0.329098	0.358225	0.185466	0.397215	0.469411	0.581591	0.406643	0.459295	0.610785	0.311341	0.0262085
18320	1123879	D	LCOR	ligand dependent nuclear receptor corepressor	Nucleus	transcription regulator		251,62				Primary neuroblastoma cDNA, clone:Nbla11485		Hs.658311	yx15g07.s1 Soares melanocyte 2NbHM Homo sapiens cDNA clone IMAGE:261852 3-, mRNA sequence	1123879	H99211			0.331444	0.334999	0.174383	0.256797	2.30206	39	0	0	0	0.622226	0.246248	0.0451964	0.725755	0.0721955	-0.310839	-0.174997	0.431025	0.205366	0.132793	0.69927	0.191603	0.727176	-0.0335852	0.168751	0.682504	0.0735596	0.0462724	0.601633	0.521544	0.427697
18422	959097							252,57	solute carrier family 38, member 2	SLC38A2	54407	Solute carrier family 38, member 2	SLC38A2	Hs.221847	yq10c06.s1 Soares fetal liver spleen 1NFLS Homo sapiens cDNA clone IMAGE:196522 3-, mRNA sequence	959097	R91557	12q	Chromosome 12, NC_000012.10 (45038238..45052814, complement)	0.191636	0.210522	0.365349	0.352156	3.10221	75	0	0	0	0.556584	-0.196088	-0.0206343	NaN	NaN	0.335393	0.455806	-0.0704376	0.0186211	-0.00896899	0.161491	0.483795	0.274475	-0.147547	0.386105	0.017797	-0.0360976	0.224382	0.30756	0.0428346	0.162688
18454	1379561							252,86				Transcribed locus		Hs.660169	zd58d03.s1 Soares_fetal_heart_NbHH19W Homo sapiens cDNA clone IMAGE:344837 3-, mRNA sequence	1379561	W70282			-0.0527806	0.31921	-0.289621	0.309234	3.05316	34	0	0	0	0.403572	-0.206734	-0.302667	NaN	-0.125619	0.133571	-0.13516	-0.456753	0.191933	NaN	NaN	-0.669469	NaN	0.118424	-0.308855	NaN	-0.25169	0.817538	NaN	0.23931	0.0744403
18523	3329915							253,50				Transcribed locus		Hs.598621	ox46c03.s1 Soares_total_fetus_Nb2HF8_9w Homo sapiens cDNA clone IMAGE:1659364 3-, mRNA sequence	3329915	AI056049			-1.2273	0.205771	-1.10108	0.200649	2.8575	48	0	0	0	-1.20064	-1.23332	-1.18591	-1.24372	-0.83487	-1.55031	-1.24612	-1.10369	-1.01039	-1.26352	-1.28973	-1.1602	-1.22415	-0.801151	-1.3909	-1.26794	-1.21151	-1.44566	-1.21572	-1.29407	-1.52647
18617	2162525		LMOD3	leiomodin 3	Other	other		254,38	leiomodin 3 (fetal)	LMOD3	56203	Leiomodin 3 (fetal)	LMOD3	Hs.350621	zx11c06.s1 Soares_total_fetus_Nb2HF8_9w Homo sapiens cDNA clone IMAGE:786154 3-, mRNA sequence	2162525	AA448855	3p14.1	Chromosome 3, NC_000003.10 (69238730..69254407, complement)	0.0531099	0.165559	0.222799	0.264229	4.0373	78	0	0	0	-0.0657958	-0.162765	-0.00372412	-0.0343639	0.208619	-0.107374	0.208623	0.0561222	-0.150792	-0.0306463	0.263769	0.124317	0.195596	-0.0121636	-0.193302	-0.0083197	-0.0675481	-0.14987	0.241898	0.280035	-0.0608471
18660	3308289							254,77				Transcribed locus		Hs.602950	oy93e09.x1 Soares_fetal_liver_spleen_1NFLS_S1 Homo sapiens cDNA clone IMAGE:1673416 3- similar to contains Alu repetitive element;, mRNA sequence	3308289	AI052298			0.407748	0.360089	0.203963	0.331768	2.59619	41	0	0	0	0.733799	0.119448	0.320624	0.713022	0.340366	0.242896	0.108676	0.400444	NaN	0.358337	0.244186	-0.120653	0.513535	0.667347	0.726993	0.316708	0.189277	0.568715	0.324125	0.579025	0.528779
18696	817775	D	IGIP	IgA inducing protein	Other	other		255,11	similar to bovine IgA regulatory protein	LOC492311	492311	Similar to bovine IgA regulatory protein	LOC492311	Hs.696360	yg65e07.s1 Soares infant brain 1NIB Homo sapiens cDNA clone IMAGE:38072 3-, mRNA sequence	817775	R49013	5q31	Chromosome 5, NC_000005.8 (139485705..139488575)	-0.439589	0.475701	-0.202681	0.352477	2.46128	39	0	0	0	-0.611276	-0.406371	-0.574127	0.712051	0.118178	-0.413897	0.0935806	-0.299593	-0.247126	0.5325	-0.360061	-0.310756	-0.874273	-0.645495	-1.13831	-1.27918	-0.789166	-0.864104	-0.0494898	-1.10228	-1.10927
18847	3422906							256,50	methyl-CpG binding domain protein 5	MBD5	55777	Methyl-CpG binding domain protein 5	MBD5	Hs.458312	ox78e12.x1 Soares_NhHMPu_S1 Homo sapiens cDNA clone IMAGE:1662478 3-, mRNA sequence	3422906	AI084483	2q23.1	Chromosome 2, NC_000002.10 (148932508..148987516)	0.740527	0.334784	0.57707	0.258495	2.3172	36	0	0	0	NaN	0.377331	0.37928	NaN	0.636429	0.628777	0.493854	0.591142	1.00161	1.04046	1.14566	0.616181	0.824691	1.17635	0.389315	0.716226	0.364747	0.519858	1.22395	0.587865	0.826929
18876	3405733							256,77							oz17e07.x1 Soares_fetal_liver_spleen_1NFLS_S1 Homo sapiens cDNA clone IMAGE:1675620 3- similar to contains Alu repetitive element;, mRNA sequence	3405733	AI076555			0.292308	0.197713	0.16139	0.21928	2.94033	51	0	0	0	NaN	0.100764	0.155177	0.560805	0.0820356	0.428584	0.224749	0.499942	0.234301	0.30191	0.247731	0.255115	0.491237	0.229431	0.348523	0.270771	0.0494252	0.324855	0.366527	0.385943	0.628623
18953	4683927		DDX19B	DEAD-box helicase 19B	Nucleus	enzyme		257,49	DEAD (Asp-Glu-Ala-As) box polypeptide 19B	DDX19B	11269	DEAD (Asp-Glu-Ala-As) box polypeptide 19B	DDX19B	Hs.221761	wb10h12.x1 NCI_CGAP_GC6 Homo sapiens cDNA clone IMAGE:2305319 3- similar to TR:Q61655 Q61655 EUKARYOTIC TRANSLATION INITIATION FACTOR 4A RELATED SEQUENCE 1 ;, mRNA sequence	4683927	AI632597	16q22.1	Chromosome 16, NC_000016.8 (68890573..68925232)	0.196529	0.0916051	0.131996	0.140065	2.80684	75	0	0	0	0.199428	0.288599	0.172668	0.13646	-0.00398603	0.187474	0.161081	0.186295	0.150636	0.0845963	0.281254	0.245179	0.093721	0.252684	0.257263	0.110105	0.173984	0.397115	0.0721207	0.343535	0.208204
19010	1157542							258,10				Transcribed locus		Hs.659268	yy33d07.s1 Soares melanocyte 2NbHM Homo sapiens cDNA clone IMAGE:273037 3-, mRNA sequence	1157542	N36400			0.0711098	0.223558	-0.096533	0.288446	3.21098	62	0	0	0	0.0518963	0.47537	-0.462436	0.277749	-0.0681439	0.0275217	-0.107405	0.0715039	-0.199615	-0.120009	-0.0360807	0.0495577	0.491032	0.400262	-0.0419278	0.142977	0.153316	-0.153762	-0.274713	0.134282	0.154796
19053	2703982							258,41				Transcribed locus		Hs.687693	zi69f05.s1 Soares_fetal_liver_spleen_1NFLS_S1 Homo sapiens cDNA clone IMAGE:436065 3- similar to contains Alu repetitive element;contains element LTR1 repetitive element ;, mRNA sequence	2703982	AA700817			-0.204958	0.283316	-0.364983	0.313209	2.55079	53	0	0	0	0.0479325	-0.509142	-0.250462	-0.192617	-0.460475	-0.634146	-0.0576798	-0.25658	-0.402152	-0.264298	-0.333048	-0.231343	0.238365	0.133318	-0.502512	-0.323063	0.164735	0.0785776	-0.312326	-0.0565524	0.342264
19064	3424050							258,51				Transcribed locus, weakly similar to NP_055333.2 finger protein 229 [Homo s...		Hs.467233	oz43d07.x1 Soares_NhHMPu_S1 Homo sapiens cDNA clone IMAGE:1678093 3-, mRNA sequence	3424050	AI085627			0.224475	0.180619	0.123316	0.224631	2.37093	59	0	0	0	0.136121	0.275019	-0.130762	0.487654	0.250473	0.0403764	0.113617	0.471545	0.350509	0.111479	0.182823	-0.0698154	0.243451	0.579551	0.313332	0.424287	0.278119	0.1255	-0.000467	0.388443	0.0761423
19090	1188176							258,75							yy83e06.s1 Soares_multiple_sclerosis_2NbHMSP Homo sapiens cDNA clone IMAGE:280162 3- similar to contains Alu repetitive element;, mRNA sequence	1188176	N47010			1.74875	0.783607	1.09346	0.517255	3.91357	31	0	0	0	2.14876	1.21276	1.05921	1.98394	NaN	1.19539	0.803357	1.88555	1.4648	0.825349	3.65587	NaN	1.61417	1.30929	2.07341	1.45955	0.921693	2.32602	2.9816	2.12514	1.86986
19096	3927341							258,80	Rap guanine nucleotide exchange factor (GEF) 1	RAPGEF1	2889	Rap guanine nucleotide exchange factor (GEF) 1	RAPGEF1	Hs.127897	qi04b08.x1 Soares_NhHMPu_S1 Homo sapiens cDNA clone IMAGE:1855479 3-, mRNA sequence	3927341	AI287588	9q34.3	Chromosome 9, NC_000009.10 (133441978..133602746, complement)	0.63999	0.490549	0.316845	0.425529	3.01821	41	0	0	0	0.983824	0.564785	0.0938643	0.293109	0.122998	1.04804	0.550604	0.272269	0.559021	0.665421	NaN	NaN	0.367908	0.369219	1.27193	0.500714	0.512946	0.488303	0.687613	0.236058	1.24925
19167	3246302		PDK1	pyruvate dehydrogenase kinase 1	Cytoplasm	kinase	dichloroacetic acid	259,47	pyruvate dehydrogenase kinase, isozyme 1	PDK1	5163	Pyruvate dehydrogenase kinase, isozyme 1	PDK1	Hs.470633	ow02e07.x1 Soares_testis_NHT Homo sapiens cDNA clone IMAGE:1645668 3- similar to TR:Q15118 Q15118 PYRUVATE DEHYDROGENASE KINASE. ;, mRNA sequence	3246302	AI026814	2q31.1	Chromosome 2, NC_000002.10 (173129025..173172108)	-0.77548	0.302829	-0.965519	0.342371	2.81495	54	0	0	0	-0.390368	-0.550895	-0.458428	-0.808289	-0.913037	-0.552349	-0.734283	-1.10888	-1.21301	-0.636797	-0.89877	-0.836808	-1.52664	-0.556478	-0.698727	-0.793892	-0.9434	-1.2633	-0.564941	-0.864424	-0.536588
19228	3676011							26101				Clone HLS_IMAGE_1706664 mRNA sequence		Hs.568236	qb83a01.x1 Soares_fetal_heart_NbHH19W Homo sapiens cDNA clone IMAGE:1706664 3- similar to gb:M67439_cds1 D(1B) DOPAMINE RECEPTOR (HUMAN);, mRNA sequence	3676011	AI148329			0.133123	0.348692	0.386921	0.384623	2.88582	39	0	0	0	-0.0775668	0.0697386	0.301406	0.141288	0.161518	NaN	-0.274436	0.333932	NaN	0.980806	NaN	0.542284	0.359094	-0.0175679	NaN	NaN	0.397446	-0.316397	NaN	0.353816	-0.328076
19249	3330728		OR2A9P	olfactory receptor family 2 subfamily A member 9 pseudogene	Other	other		26,23	olfactory receptor, family 2, subfamily A, member 9 pseudogene///olfactory receptor, family 2, subfamily A, member 20 pseudogene	OR2A9P///OR2A20P		Olfactory receptor, family 2, subfamily A, member 9 pseudogene	OR2A9P	Hs.591830	oy54d12.x1 NCI_CGAP_Brn23 Homo sapiens cDNA clone IMAGE:1669655 3- similar to contains OFR.t1 OFR repetitive element ;, mRNA sequence	3330728	AI056939	7q35///7q35	Chromosome 7, NC_000007.12 (143578497..143579629, complement)///Chromosome 7	0.264939	0.294712	0.452852	0.350329	2.77102	55	0	0	0	0.209363	0.00372255	0.376581	0.0435383	0.538174	0.162224	0.4128	0.445523	-0.0637593	0.745462	0.568936	0.329881	0.552161	0.775865	-0.106652	0.363512	0.0312519	0.216245	0.798793	0.206335	-0.108022
19271	1067464							26,43				Transcribed locus, strongly similar to XP_001113299.1 similar to ribosomal ...		Hs.658867	ys92e07.s1 Soares retina N2b5HR Homo sapiens cDNA clone IMAGE:222276 3- similar to contains Alu repetitive element;, mRNA sequence	1067464	H85885			-0.169356	0.256219	-0.365095	0.200814	3.74066	40	0	0	0	0.281742	-0.0391794	-0.211063	-0.391918	-0.309303	-0.205004	-0.286914	-0.188921	-0.204406	-0.277699	-0.557352	-0.330118	0.0476494	-0.112508	0.167472	-0.00904539	-0.0633989	-0.419441	-0.298789	0.0493077	0.120197
19276	4111935		WIZ	widely interspaced zinc finger motifs	Nucleus	other		26,48	widely interspaced zinc finger motifs	WIZ	58525	Widely interspaced zinc finger motifs	WIZ	Hs.442138	qy85d03.x1 NCI_CGAP_Brn25 Homo sapiens cDNA clone IMAGE:2018789 3-, mRNA sequence	4111935	AI360314	19p13.1	Chromosome 19, NC_000019.8 (15392824..15421762, complement)	0.0503298	0.227043	0.227771	0.306585	3.27365	66	0	0	0	0.0323431	-0.455354	0.125913	-0.116209	0.265318	0.179272	0.275026	-0.451673	0.0317675	0.37303	0.122493	-0.099348	0.351285	0.374043	0.0907655	-0.234281	0.28419	0.340198	0.0622231	-0.138274	-0.107133
19311	2156397		UBP1	upstream binding protein 1 (LBP-1a)	Cytoplasm	transcription regulator		26,8	upstream binding protein 1 (LBP-1a)	UBP1	7342	Upstream binding protein 1 (LBP-1a)	UBP1	Hs.696578	zw88d02.s1 Soares_total_fetus_Nb2HF8_9w Homo sapiens cDNA clone IMAGE:784035 3-, mRNA sequence	2156397	AA443722	3p22.3	Chromosome 3, NC_000003.10 (33404835..33456874, complement)	0.299619	0.247568	0.174526	0.236076	2.37385	46	0	0	0	0.280482	0.0443759	0.0686009	0.168925	0.133541	0.394896	-0.0857684	0.378707	0.50009	0.556481	0.428433	0.306611	-0.218911	0.427172	0.188975	0.819643	0.0988549	0.332522	0.256427	0.454007	0.474039
19324	1139998							26,91							yx78e01.s1 Soares melanocyte 2NbHM Homo sapiens cDNA clone IMAGE:267864 3- similar to gb|K00784|RATUR6A Rat U6 (rRNA); gb:J04422 ISLET AMYLOID POLYPEPTIDE PRECURSOR (HUMAN);contains Alu repetitive element;, mRNA sequence	1139998	N25650			-0.454437	0.188224	-0.29514	0.259385	3.55028	66	0	0	0	-0.514361	-0.286865	-0.421179	-0.515209	-0.185475	-0.534068	-0.348458	-0.772992	-0.475434	-0.395099	-0.905072	-0.0999386	-0.404144	-0.618716	-0.415607	-0.359707	-0.398689	-0.630365	-0.489088	-0.703357	-0.728412
19330	1046646							26,97							ys11a06.s1 Soares fetal liver spleen 1NFLS Homo sapiens cDNA clone IMAGE:214450 3-, mRNA sequence	1046646	H73587			0.27297	0.397509	-0.0567543	0.270314	4.14107	37	0	0	0	0.78746	0.15815	-0.0691049	-0.182591	-0.356556	0.0819308	-0.0543799	0.0539293	0.147428	0.440879	-0.0356209	-0.207634	0.561846	-0.149023	0.823846	0.380597	0.472299	0.729293	0.272578	0.5592	0.711131
19333								260,1												0.421055	0.259078	0.226709	0.285703	3.3589	54	0	0	0	0.0588646	0.658827	0.519398	0.879986	0.0354359	0.672601	0.277814	0.524868	0.18517	0.400733	0.399848	-0.120444	0.704544	0.830325	0.295717	0.189624	0.174523	0.555334	0.761566	0.466863	0.728363
19444	3089989		MTMR2	myotubularin related protein 2	Cytoplasm	phosphatase		261101	myotubularin related protein 2	MTMR2	8898	Myotubularin related protein 2	MTMR2	Hs.181326	om65d09.s1 NCI_CGAP_GC4 Homo sapiens cDNA clone IMAGE:1552049 3-, mRNA sequence	3089989	AA933721	11q22	Chromosome 11, NC_000011.8 (95205694..95296920, complement)	-0.126364	0.221024	-0.297242	0.309932	3.14459	61	0	0	0	-0.42767	-0.454163	-0.604209	0.177028	-0.249751	-0.380126	NaN	0.030077	0.284225	0.241622	-0.0568761	-0.329869	-0.0708506	0.0888076	-0.198915	-0.0549706	-0.0104373	-0.132592	-0.195587	0.00836199	0.133056
19513	1426080							261,67				Transcribed locus		Hs.599572	ze42c06.s1 Soares retina N2b4HR Homo sapiens cDNA clone IMAGE:361642 3- similar to contains Alu repetitive element;, mRNA sequence	1426080	W96174			0.106742	0.238856	-0.0146193	0.269641	2.28016	54	0	0	0	0.239923	0.119344	0.00618389	-0.0111411	-0.25295	0.413512	-0.0287505	0.410764	0.186542	-0.134969	0.285173	0.324841	0.218826	-0.244085	0.0639408	-0.0744954	-0.121705	0.313199	0.0728765	0.526064	0.345537
19545	3203442		THRB	thyroid hormone receptor beta	Nucleus	ligand-dependent nuclear receptor	3,5-diiodothyropropionic acid, denosumab/levothyroxine, amiodarone, levothyroxine, dextrothyroxine, L-triiodothyronine	261,96	thyroid hormone receptor, beta (erythroblastic leukemia viral (v-erb-a) oncogene homolog 2, avian)	THRB	7068				am99g02.s1 Stratagene schizo brain S11 Homo sapiens cDNA clone IMAGE:1684274 3- similar to gb:X04707 THYROID HORMONE RECEPTOR BETA-2 (HUMAN);, mRNA sequence	3203442	AI003028	3p24.2	Chromosome 3, NC_000003.10 (24134709..24511317, complement)	-0.876955	0.418429	-0.6709	0.365689	2.32359	41	0	0	0	-0.818989	-0.465592	-0.51951	-1.66292	-0.568268	-0.609401	NaN	-1.11404	-0.872098	-0.80342	-1.32701	-0.646347	-1.13096	-1.1869	-0.526027	-0.965231	-0.269967	-0.874133	-1.81702	-0.641944	-0.934045
19646	1192489		BTG1	BTG anti-proliferation factor 1	Nucleus	transcription regulator		262,9	hypothetical protein LOC256021///B-cell translocation gene 1, anti-proliferative	LOC256021///BTG1		B-cell translocation gene 1, anti-proliferative	BTG1	Hs.651357	yz15c06.s1 Soares_multiple_sclerosis_2NbHMSP Homo sapiens cDNA clone IMAGE:283114 3-, mRNA sequence	1192489	N51323	12q21.33///12q22	Chromosome 12///Chromosome 12, NC_000012.10 (91061030..91063751, complement)	2.00949	0.335186	1.80535	0.340139	2.82135	49	0	0	0	1.97971	1.89539	1.78052	2.35274	1.55632	2.02845	1.88621	2.39813	2.12896	1.50815	1.87733	1.68073	1.62809	2.23441	2.037	2.03395	2.14585	2.11178	2.33763	2.74942	2.24982
19684	3837862							263,26							qi16c11.x1 Soares_NhHMPu_S1 Homo sapiens cDNA clone IMAGE:1856660 3-, mRNA sequence	3837862	AI242465			0.466792	0.249099	0.301305	0.290041	2.79985	49	0	0	0	0.409474	0.246799	0.058722	0.202518	0.360785	0.556175	0.260874	0.898586	0.0906469	0.504501	NaN	0.325291	0.727713	0.478902	0.999505	NaN	0.414042	0.781879	0.955653	0.483306	0.578492
19797	1194299		STRBP	spermatid perinuclear RNA binding protein	Cytoplasm	other		264,30	spermatid perinuclear RNA binding protein	STRBP	55342	Spermatid perinuclear RNA binding protein	STRBP	Hs.696159	yv55a11.s1 Soares fetal liver spleen 1NFLS Homo sapiens cDNA clone IMAGE:246620 3- similar to PIR:B54857 B54857 transcription factor NF-AT 90K chain - human ;, mRNA sequence	1194299	N53133	9q33.3	Chromosome 9, NC_000009.10 (124927139..125070664, complement)	-1.05698	0.166056	-1.2247	0.286267	3.8328	84	0	0	0	-0.749049	-1.24846	-1.03583	-1.25385	-1.24843	-0.910978	-1.05612	-0.81977	-0.989757	-1.10296	-0.944218	-1.23785	-1.21319	-0.888981	-1.02882	-1.09398	-1.04925	-1.07289	-1.28578	-1.16181	-1.04552
19804	2156399		LOC100128108	putative ubiquitin-conjugating enzyme E2Q2-like protein	Other	other		264,37				Transcribed locus, moderately similar to XP_001111122.1 similar to ubiquiti...		Hs.104864	zw88d05.s1 Soares_total_fetus_Nb2HF8_9w Homo sapiens cDNA clone IMAGE:784041 3-, mRNA sequence	2156399	AA443724			0.490796	0.176086	0.583376	0.213389	2.27955	55	0	0	0	0.791921	0.423158	0.358774	0.444935	0.275406	0.434491	0.419307	0.534783	0.130766	0.684255	0.630898	0.382606	0.489124	0.351668	0.437705	NaN	0.313768	0.432614	1.00146	0.610331	0.457873
20056	885467		ST3GAL6	ST3 beta-galactoside alpha-2,3-sialyltransferase 6	Cytoplasm	enzyme		266,7	ST3 beta-galactoside alpha-2,3-sialyltransferase 6	ST3GAL6	10402	ST3 beta-galactoside alpha-2,3-sialyltransferase 6	ST3GAL6	Hs.148716	ym43d12.s1 Soares infant brain 1NIB Homo sapiens cDNA clone IMAGE:51210 3-, mRNA sequence	885467	H19227	3q12.1	Chromosome 3, NC_000003.10 (99934262..99995927)	-2.83859	1.00969	-2.16272	0.942624	3.01713	39	0	0	0	-4.97176	-2.15597	-2.4817	-2.18694	-2.40553	-3.05453	-2.13806	-2.70447	-2.29728	-1.49038	-1.18561	-1.87845	-4.15171	-2.27766	-3.58004	-4.12603	-2.22953	-4.24562	-2.62327	NaN	-3.32952
20063	3041577							266,76				Transcribed locus		Hs.528653	oj94h01.s1 Soares_NFL_T_GBC_S1 Homo sapiens cDNA clone IMAGE:1506001 3-, mRNA sequence	3041577	AA906454			0.636844	0.320179	0.369459	0.246451	4.03818	38	0	0	0	0.492001	0.332765	0.259094	0.785767	NaN	0.396444	0.219861	0.667937	0.26541	0.664092	1.06514	0.586958	1.12101	0.497449	0.689062	1.198	0.520877	1.05732	0.784614	1.0682	1.08073
20065	3693546		PPIA	peptidylprolyl isomerase A	Cytoplasm	enzyme	N-methyl-4-Ile-cyclosporin	266,78	peptidylprolyl isomerase A (cyclophilin A)	PPIA	5478	Peptidylprolyl isomerase A (cyclophilin A)	PPIA	Hs.356331	qb67e02.x1 Soares_fetal_heart_NbHH19W Homo sapiens cDNA clone IMAGE:1705178 3-, mRNA sequence	3693546	AI160166	7p13	Chromosome 7, NC_000007.12 (44802777..44808628)///Chromosome 7, NC_000007.12 (44802850..44807547)	0.388436	0.352531	0.147275	0.285134	3.28331	39	0	0	0	0.89121	0.245961	0.0360877	0.240547	NaN	0.586361	0.266038	0.239579	0.145971	0.398115	-0.194125	-0.159781	0.202592	0.176662	0.845774	0.471781	0.488269	0.984175	0.626466	0.485477	0.462752
20192	2261840		NUDCD3	NudC domain containing 3	Cytoplasm	other		267,95	NudC domain containing 3	NUDCD3	23386	NudC domain containing 3	NUDCD3	Hs.488171	aa79f02.s1 NCI_CGAP_GCB1 Homo sapiens cDNA clone IMAGE:827163 3-, mRNA sequence	2261840	AA521297	7p13-p12	Chromosome 7, NC_000007.12 (44389715..44496771, complement)	0.150495	0.171658	0.269807	0.211394	2.99745	56	0	0	0	0.198398	0.212492	0.0940651	-0.239151	0.128404	0.386875	0.0771245	0.182361	0.11927	0.380733	0.183725	0.28816	-0.0604692	0.18121	0.512178	0.164233	0.101371	NaN	0.429363	0.165306	0.154063
20218	2219257							268,20							aa43e12.s1 Soares_NhHMPu_S1 Homo sapiens cDNA clone IMAGE:823726 3-, mRNA sequence	2219257	AA489655			-0.582485	0.298932	-0.313253	0.382535	3.87658	61	0	0	0	-0.901647	-0.497451	-0.0687084	-0.158777	-0.328799	-0.332803	-0.582035	-0.615458	-0.755269	-0.400001	-0.76275	-0.515671	-0.642657	-0.688368	-0.639217	-0.243517	-0.473723	-1.21817	-0.909545	-0.42491	-0.906964
20221	3418964							268,23				Transcribed locus		Hs.562615	ov43h07.x1 Soares_testis_NHT Homo sapiens cDNA clone IMAGE:1640125 3-, mRNA sequence	3418964	AI082172			0.137332	0.284636	0.344083	0.260588	2.98786	30	0	0	0	-0.28851	0.0811135	0.327893	-0.606707	0.14043	NaN	0.0533323	NaN	0.000399	0.190038	NaN	0.168743	NaN	0.278819	0.0813096	0.381107	0.309044	NaN	NaN	-0.0175802	-0.191261
20341	818968		FGFR1	fibroblast growth factor receptor 1	Plasma Membrane	kinase	pazopanib, lenvatinib, nintedanib, regorafenib, bortezomib/sorafenib, dexamethasone/lenalidomide/sorafenib, GSK3052230, lucitanib, cytarabine/idarubicin/sorafenib, 5-azacytidine/sorafenib, decitabine/sorafenib, debio 1347, ARQ 087, SAR103168, sulfatinib,	269,34							yj74c05.s1 Soares breast 2NbHBst Homo sapiens cDNA clone IMAGE:154472 3- similar to gb:M60485 BASIC FIBROBLAST GROWTH FACTOR RECEPTOR 1 PRECURSOR (HUMAN);, mRNA sequence	818968	R54846			-1.47768	0.547541	-1.02954	0.535444	3.8272	47	0	0	0	-1.41038	-1.12604	-0.934965	-2.16149	-0.728973	-0.970105	-0.41293	-2.1074	-1.53909	-1.18088	-1.18796	-0.943065	-2.39404	-1.40426	-1.41045	-1.43483	-1.40299	-1.85583	-0.955132	-2.36565	-1.95299
20389	3446112							269,78							qb57a11.x1 NCI_CGAP_Brn23 Homo sapiens cDNA clone IMAGE:1704188 3- similar to contains MER2.b1 MER2 repetitive element ;, mRNA sequence	3446112	AI096618			0.69588	0.354368	0.438794	0.320276	3.39454	43	0	0	0	0.469957	0.657566	0.0786844	1.7702	0.622693	0.722792	0.438386	1.05214	0.299839	0.5471	0.627561	0.41183	0.91346	0.617409	0.765167	0.785441	0.295671	0.451543	1.19584	0.771838	0.794984
20403	1229254							269,90							yz98h05.s1 Soares melanocyte 2NbHM Homo sapiens cDNA clone IMAGE:291129 3-, mRNA sequence	1229254	N72150			0.503989	0.477205	0.147856	0.329591	3.66812	35	0	0	0	1.23185	0.0929712	0.220853	0.477037	0.185855	0.577592	-0.0865869	0.270817	0.458309	-0.0463643	0.458352	-0.358026	1.24569	0.0496203	0.943268	0.543848	0.590501	1.02681	0.869181	1.08353	0.928625
20470	3959248		OSBP	oxysterol binding protein	Cytoplasm	transporter		27,53	oxysterol binding protein	OSBP	5007	Oxysterol binding protein	OSBP	Hs.695948	qn20g04.x1 NCI_CGAP_Lu5 Homo sapiens cDNA clone IMAGE:1898838 3- similar to gb:M86917 OXYSTEROL-BINDING PROTEIN (HUMAN);, mRNA sequence	3959248	AI299902	11q12-q13	Chromosome 11, NC_000011.8 (59098447..59140193, complement)	0.520187	0.17479	0.381978	0.240481	3.20945	61	0	0	0	0.589042	0.291809	0.299362	0.709082	0.517595	0.518084	0.594392	0.550852	0.388211	NaN	0.735846	0.298636	0.777087	0.605236	0.905043	0.571764	0.328437	0.438572	0.560072	0.405458	NaN
20474	1203656	D	SNTB2	syntrophin beta 2	Plasma Membrane	other		27,57	syntrophin, beta 2 (dystrophin-associated protein A1, 59kDa, basic component 2)	SNTB2	6645	Syntrophin, beta 2 (dystrophin-associated protein A1, 59kDa, basic component...	SNTB2	Hs.461117	yv75b08.s1 Soares fetal liver spleen 1NFLS Homo sapiens cDNA clone IMAGE:248535 3-, mRNA sequence	1203656	N59766	16q22-q23	Chromosome 16, NC_000016.8 (67778551..67892385)	-1.46712	0.310377	-1.30436	0.275849	2.49998	44	0	0	0	-1.73545	-1.21426	-1.37485	-1.88453	-1.02177	-1.20288	-1.15443	-1.34339	-1.47131	-1.41771	-2.17844	-1.50855	-2.20395	-1.21475	-1.73269	-1.58297	-0.969589	-1.68707	-1.65133	-1.18224	-1.78423
20597	794575							270,70							yf54a12.s1 Soares infant brain 1NIB Homo sapiens cDNA clone IMAGE:25744 3-, mRNA sequence	794575	R37119			-0.49327	0.259247	-0.266074	0.330968	3.73288	58	0	0	0	-0.622981	-0.500153	-0.350304	-0.6527	-0.0252219	-0.570511	-0.131088	-0.652929	-0.925088	-0.616039	-0.326525	-0.324353	-0.563499	-0.704495	-0.526315	-0.771222	-0.194029	-0.752348	-0.628843	-0.612074	-0.799243
20615	1728561							270,87				Transcribed locus		Hs.646145	zl19e03.s1 Soares_pregnant_uterus_NbHPU Homo sapiens cDNA clone IMAGE:502396 3- similar to contains element MER9 MER9 repetitive element ;, mRNA sequence	1728561	AA156946			1.19678	0.707263	0.688446	0.481733	3.5904	37	0	0	0	1.96963	1.54492	0.59993	1.19257	0.732457	0.367415	0.065005	0.711191	0.523037	0.747822	1.03767	1.27994	1.779	0.456207	1.73168	1.25886	1.0372	0.595472	0.661085	1.69634	1.82823
20634	2714999							271103							zj93g01.s1 Soares_fetal_liver_spleen_1NFLS_S1 Homo sapiens cDNA clone IMAGE:462480 3-, mRNA sequence	2714999	AA705081			1.00455	0.523264	0.694291	0.45039	2.79592	41	0	0	0	1.53551	0.895621	1.13159	0.922738	0.677209	1.40749	0.0705993	0.755912	0.270308	0.574424	0.457032	0.0617799	1.19149	0.656745	1.89639	NaN	1.09372	1.49735	1.1646	1.31617	1.6255
20649	2218571		RAPGEF2	Rap guanine nucleotide exchange factor 2	Cytoplasm	other		271,2	Rap guanine nucleotide exchange factor (GEF) 2	RAPGEF2	9693	Rap guanine nucleotide exchange factor (GEF) 2	RAPGEF2	Hs.113912	aa55h08.r1 NCI_CGAP_GCB1 Homo sapiens cDNA clone IMAGE:824895 5-, mRNA sequence	2218571	AA488969	4q32.1	Chromosome 4, NC_000004.10 (160244784..160500771)	1.60649	0.402009	1.37291	0.501315	2.47007	53	0	0	0	1.91422	1.77431	1.12346	1.3194	1.54356	1.99453	1.23767	NaN	2.02256	1.04863	1.64823	2.20955	1.78342	1.81384	1.95031	1.53742	1.10161	2.12667	NaN	2.26531	1.67132
20677	3094089							271,45							om06a09.s1 Soares_NFL_T_GBC_S1 Homo sapiens cDNA clone IMAGE:1540216 3-, mRNA sequence	3094089	AA936171			0.4652	0.340566	0.228489	0.297153	3.29969	44	0	0	0	1.14391	0.342338	0.276498	0.141094	0.020046	0.37719	0.217901	0.143365	1.00026	-0.107581	-0.324917	0.486136	0.707842	0.401475	0.98898	0.721871	0.640273	0.638015	0.263296	0.589303	0.788628
20692	1422134		PTPN1	protein tyrosine phosphatase, non-receptor type 1	Cytoplasm	phosphatase	protein tyrosine phosphatase 1B inhibitor, trodusquemine	271,59	protein tyrosine phosphatase, non-receptor type 1	PTPN1	5770	Protein tyrosine phosphatase, non-receptor type 1	PTPN1	Hs.417549	zh80a12.s1 Soares_fetal_liver_spleen_1NFLS_S1 Homo sapiens cDNA clone IMAGE:418366 3-, mRNA sequence	1422134	W92859	20q13.1-q13.2	Chromosome 20, NC_000020.9 (48560298..48634495)	0.701166	0.336095	0.465046	0.40191	3.07679	58	0	0	0	0.720944	0.721726	0.426253	0.515428	0.749378	0.868412	0.351602	0.899149	0.847663	0.480414	0.915195	0.352905	1.27315	0.6553	1.15862	0.825944	0.607453	0.825694	0.429995	0.666909	1.35206
20979	3804368							274,25				CDNA FLJ25706 fis, clone TST04817		Hs.655157	qg96f11.x1 Soares_NFL_T_GBC_S1 Homo sapiens cDNA clone IMAGE:1843053 3-, mRNA sequence	3804368	AI222165			0.488472	0.355109	0.2391	0.265251	3.38432	38	0	0	0	0.759624	-0.0594385	0.465258	0.525558	0.309689	0.43237	0.375833	NaN	0.247269	0.0605643	-0.0426637	0.0737742	0.645967	0.0224954	1.08776	0.71689	0.810227	0.843148	0.65736	0.683178	0.874429
21001	3091771							274,45				Transcribed locus		Hs.624376	oo68e10.s1 NCI_CGAP_GC4 Homo sapiens cDNA clone IMAGE:1571370 3- similar to TR:O15475 O15475 UNNAMED HERV-H PROTEIN ;, mRNA sequence	3091771	AA934559			-0.777582	0.319055	-0.559368	0.355033	2.97332	49	0	0	0	-0.527688	-0.463389	-0.603749	-0.46291	-0.56023	-1.1417	-0.557519	-1.22811	-0.946579	-1.00035	-0.784747	-0.546103	NaN	-0.972873	-0.836837	-0.421117	-0.749966	-0.0810409	-1.31114	-0.48742	-1.08655
21042	1225833		GPLD1	glycosylphosphatidylinositol specific phospholipase D1	Cytoplasm	enzyme		274,82	glycosylphosphatidylinositol specific phospholipase D1	GPLD1	2822	Glycosylphosphatidylinositol specific phospholipase D1	GPLD1	Hs.591810	za26e05.s1 Soares fetal liver spleen 1NFLS Homo sapiens cDNA clone IMAGE:293696 3- similar to SW:PHLD_BOVIN P80109 PHOSPHATIDYLINOSITOL-GLYCAN-SPECIFIC PHOSPHOLIPASE D PRECURSOR ;, mRNA sequence	1225833	N69672	6p22.3-p22.2	Chromosome 6, NC_000006.10 (24536384..24597829, complement)	0.018714	0.214727	0.175833	0.291199	2.99365	60	0	0	0	-0.141444	-0.177629	0.0926751	0.204603	-0.171889	-0.106974	-0.0453804	0.130289	-0.0974929	0.0460332	0.692274	-0.126443	0.4088	-0.208254	-0.159863	-0.00202591	0.00765164	NaN	NaN	-0.0889828	0.200617
21046	1060193		HNRNPD	heterogeneous nuclear ribonucleoprotein D	Nucleus	transcription regulator		274,86	heterogeneous nuclear ribonucleoprotein D (AU-rich element RNA binding protein 1, 37kDa)	HNRPD	3184	Heterogeneous nuclear ribonucleoprotein D (AU-rich element RNA binding prote...	HNRPD	Hs.480073	ys71c11.s1 Soares retina N2b4HR Homo sapiens cDNA clone IMAGE:220244 3-, mRNA sequence	1060193	H82104	4q21.1-q21.2	Chromosome 4, NC_000004.10 (83493491..83514173, complement)	0.720135	0.39832	0.416044	0.324628	3.70801	41	0	0	0	0.930647	0.776554	0.609401	0.400477	0.439962	0.591592	0.237565	0.665706	0.487162	0.143734	0.567848	0.225284	1.07913	0.668801	0.836339	0.671135	1.00917	1.19078	0.628696	1.36851	1.16426
21048	657453							274,88				Transcribed locus		Hs.655482	yb39f01.s1 Stratagene fetal spleen (#937205) Homo sapiens cDNA clone IMAGE:73561 3- similar to contains Alu repetitive element, mRNA sequence	657453	T55592			0.550895	0.298192	0.30214	0.256909	4.01288	43	0	0	0	0.900503	0.526699	0.506781	0.682759	0.194662	0.273357	0.287611	0.674366	0.216635	0.0345347	0.4462	-0.0175146	0.84504	0.461315	0.903192	0.430767	0.853234	0.840617	0.666983	0.819494	0.874791
21079	3151013		GMEB2	glucocorticoid modulatory element binding protein 2	Nucleus	transcription regulator		275,18	glucocorticoid modulatory element binding protein 2	GMEB2	26205	Glucocorticoid modulatory element binding protein 2	GMEB2	Hs.473286	oq36a07.s1 NCI_CGAP_GC4 Homo sapiens cDNA clone IMAGE:1588404 3-, mRNA sequence	3151013	AA975221	20q13.33	Chromosome 20, NC_000020.9 (61689399..61721673, complement)	0.0420181	0.178883	-0.0692543	0.198729	2.72067	49	0	0	0	0.190188	-0.0294697	-0.216394	0.178847	-0.116348	0.198906	-0.060848	NaN	-0.263626	-0.178415	0.411598	-0.0313985	0.00343712	0.365087	0.29155	-0.0857105	0.196489	0.245297	-0.0683903	0.0488875	NaN
21172	2524887							276101				Transcribed locus, strongly similar to XP_001104756.1 similar to l(3)mbt-li...		Hs.486466	af96f03.s1 Soares_testis_NHT Homo sapiens cDNA clone IMAGE:1055645 3-, mRNA sequence	2524887	AA620948			-0.0316204	0.234702	-0.157481	0.283179	2.35115	58	0	0	0	-0.0744453	-0.225409	-0.221976	-0.22176	0.153109	-0.0719538	-0.0401375	0.0735488	0.223906	-0.363374	-0.265295	-0.086417	0.0771043	0.359378	0.214105	0.222494	0.101367	-0.274936	-0.670645	0.103381	0.0327145
21215	658680		UCK1	uridine-cytidine kinase 1	Cytoplasm	kinase		276,43	uridine-cytidine kinase 1	UCK1	83549	Uridine-cytidine kinase 1	UCK1	Hs.9597	ya83a07.s2 Stratagene fetal spleen (#937205) Homo sapiens cDNA clone IMAGE:68244 3-, mRNA sequence	658680	T56819	9q34.13	Chromosome 9, NC_000009.10 (133389012..133396476, complement)	0.163492	0.234345	-0.00702768	0.262344	3.05555	45	0	0	0	0.0352735	0.190033	0.0758085	-0.16086	-0.0834438	0.281505	-0.0531986	0.358549	0.141219	0.332235	0.353684	-0.0298967	NaN	0.0507672	0.070538	0.130328	-0.0477496	NaN	0.803469	0.377098	0.327052
21265	796495		RUFY2	RUN and FYVE domain containing 2	Nucleus	other		276,89	RUN and FYVE domain containing 2	RUFY2	55680	RUN and FYVE domain containing 2	RUFY2	Hs.653144	yd07e11.s1 Soares infant brain 1NIB Homo sapiens cDNA clone IMAGE:24876 3-, mRNA sequence	796495	R39039	10q21.3	Chromosome 10, NC_000010.9 (69770870..69837028, complement)	-0.210703	0.264766	-0.481507	0.313986	4.5191	57	0	0	0	-0.161883	-0.428007	-0.387904	-0.255896	-0.327923	-0.525605	-0.100062	-0.331659	-0.17147	-0.556924	0.273983	-0.46996	0.102989	0.185168	-0.190258	-0.230043	-0.303788	-0.255117	-0.0625319	0.194081	-0.407175
21267	1557526							276,90				Transcribed locus		Hs.660617	ze25f06.s1 Soares_fetal_heart_NbHH19W Homo sapiens cDNA clone IMAGE:360035 3-, mRNA sequence	1557526	AA063577			0.105214	0.193978	0.27109	0.33431	3.04636	66	0	0	0	-0.103569	-0.0353426	0.387994	NaN	0.162859	0.0558195	0.0726497	NaN	-0.138707	-0.0186445	NaN	0.148724	NaN	0.101213	0.346675	0.266722	0.0952055	-0.01368	NaN	0.0254202	-0.402052
21272	2209713		KIAA0753	KIAA0753	Cytoplasm	other		276,95	KIAA0753	KIAA0753	9851	KIAA0753	KIAA0753	Hs.28070	zu98h03.s1 NCI_CGAP_GCB1 Homo sapiens cDNA clone IMAGE:746069 3-, mRNA sequence	2209713	AA482035	17p13.2	Chromosome 17, NC_000017.9 (6422375..6484716, complement)	0.0384308	0.28429	0.231104	0.302585	2.99003	47	0	0	0	0.297574	-0.263895	-0.367426	0.53558	-0.194535	0.208814	NaN	0.212234	0.0696593	0.00123993	-0.566804	0.242208	0.120696	-0.0132376	-0.00461927	0.682007	-0.00966907	0.0599526	0.291235	0.0818515	-0.261
21308	759242							277,3							yf14h10.r1 Soares fetal liver spleen 1NFLS Homo sapiens cDNA clone IMAGE:126883 5-, mRNA sequence	759242	R07319			0.325736	0.252057	0.0836237	0.312329	4.18175	59	0	0	0	0.17666	0.245888	0.0386132	0.469202	0.207268	0.477252	0.400436	0.270712	0.938743	0.435162	0.343497	-0.0401666	0.590805	0.455689	0.381028	0.521093	0.363261	-0.218921	0.234483	0.23431	0.684215
21332	3677023							277,51							qc68g04.x1 Soares_placenta_8to9weeks_2NbHP8to9W Homo sapiens cDNA clone IMAGE:1714806 3- similar to contains element MER18 repetitive element ;, mRNA sequence	3677023	AI148554			-0.0439013	0.162269	0.0656439	0.190912	2.89019	52	0	0	0	0.0416324	-0.169524	0.079744	0.115233	0.12775	-0.0497803	0.0467247	-0.323319	-0.135188	-0.0594245	0.161539	-0.0389133	NaN	-0.144818	0.0671895	-0.158016	-0.0927139	-0.0330442	0.150636	-0.357052	-0.316205
21527	1141059		PPP2R3C	protein phosphatase 2 regulatory subunit B''gamma	Cytoplasm	other		279,32	protein phosphatase 2 (formerly 2A), regulatory subunit B'', gamma	PPP2R3C	55012	Protein phosphatase 2 (formerly 2A), regulatory subunit B'', gamma	PPP2R3C	Hs.530712	yx61d10.s1 Soares melanocyte 2NbHM Homo sapiens cDNA clone IMAGE:266227 3- similar to contains Alu repetitive element;, mRNA sequence	1141059	N26711	14q13.2	Chromosome 14, NC_000014.7 (34624429..34661270, complement)	0.305958	0.233147	0.0764552	0.292407	3.90977	44	0	0	0	0.636729	0.166957	0.189121	NaN	0.189861	0.314074	0.182831	NaN	0.321548	0.077507	NaN	-0.0494278	NaN	0.454797	0.340715	0.349493	0.166506	0.625204	NaN	0.691924	0.588849
21534	2954913		PSMB9	proteasome subunit beta 9	Cytoplasm	peptidase	carfilzomib, carfilzomib/dexamethasone/lenalidomide, carfilzomib/dexamethasone/rituximab, carfilzomib/dexamethasone	279,39	proteasome (prosome, macropain) subunit, beta type, 9 (large multifunctional peptidase 2)///protein phosphatase 1, regulatory (inhibitor) subunit 2 pseudogene 1	PSMB9///PPP1R2P1		Proteasome (prosome, macropain) subunit, beta type, 9 (large multifunctional...	PSMB9	Hs.654585	og96a08.s1 NCI_CGAP_Kid3 Homo sapiens cDNA clone IMAGE:1456118 3- similar to gb:Z14977_rna1 PROTEASOME CHAIN 7 (HUMAN);, mRNA sequence	2954913	AA862434	6p21.3///6p21.1	Chromosome 6, NC_000006.10 (32929916..32935606)///Chromosome 6, NC_000006.10 (32952228..32955772, complement)	1.04918	0.287338	0.835064	0.306741	3.3994	51	0	0	0	1.21319	0.81969	0.515326	0.884186	0.830448	1.13718	0.606698	1.34782	1.17806	1.05275	1.26302	1.32895	1.40648	1.01005	1.02403	1.05896	0.660719	1.31618	0.714463	1.47732	0.931284
21634	1523529	D	OGN	osteoglycin	Extracellular Space	growth factor		28,31	osteoglycin	OGN	4969	Osteoglycin	OGN	Hs.109439	zk59d07.s1 Soares_pregnant_uterus_NbHPU Homo sapiens cDNA clone IMAGE:487117 3- similar to SW:OIF_HUMAN P20774 OSTEOINDUCTIVE FACTOR PRECURSOR ;, mRNA sequence	1523529	AA045327	9q22	Chromosome 9, NC_000009.10 (94186081..94206663, complement)	-0.548647	0.325395	-0.766042	0.292851	3.1805	44	0	0	0	-0.692952	-0.60404	-0.648387	-0.183096	-0.437646	-0.742401	-0.44471	-0.065438	-0.168359	-0.732153	-1.55531	-1.01861	-0.488767	-0.149773	-0.402756	-0.805348	-0.268819	-0.927138	-0.88199	-0.189547	-0.424767
21704	2220438							28,95				Transcribed locus		Hs.662927	aa49d06.s1 NCI_CGAP_GCB1 Homo sapiens cDNA clone IMAGE:824267 3-, mRNA sequence	2220438	AA491265			1.10203	0.450909	0.821362	0.379245	2.95603	40	0	0	0	1.20497	0.716672	0.336355	1.21727	0.880943	1.47154	0.895799	1.08447	1.12368	0.938804	0.936477	0.618171	1.67518	1.11332	1.33398	1.03855	0.454157	1.27945	1.6731	0.954473	1.20628
21773	2155975		MMP15	matrix metallopeptidase 15	Extracellular Space	peptidase	marimastat	280,6	matrix metallopeptidase 15 (membrane-inserted)	MMP15	4324	Matrix metallopeptidase 15 (membrane-inserted)	MMP15	Hs.80343	zw94b03.s1 Soares_total_fetus_Nb2HF8_9w Homo sapiens cDNA clone IMAGE:784589 3-, mRNA sequence	2155975	AA443300	16q13-q21	Chromosome 16, NC_000016.8 (56616783..56638306)	-0.10447	0.172982	0.0275819	0.19312	3.44349	53	0	0	0	-0.155423	-0.0884767	-0.0147579	-0.236193	-0.0348898	-0.139718	0.00470485	-0.423878	-0.0223829	-0.128585	-0.413821	0.0845531	-0.249722	-0.142698	0.0975306	-0.315451	-0.000951	0.264423	-0.236169	-0.145132	-0.426326
21811	1164549		PDPK1	3-phosphoinositide dependent protein kinase 1	Cytoplasm	kinase		280,94	3-phosphoinositide dependent protein kinase 1 pseudogene///3-phosphoinositide dependent protein kinase-1	PDPK2///PDPK1		3-phosphoinositide dependent protein kinase-1	PDPK1	Hs.459691	yy52f05.s1 Soares_multiple_sclerosis_2NbHMSP Homo sapiens cDNA clone IMAGE:277185 3-, mRNA sequence	1164549	N40951	16p13.3///16p13.3	Chromosome 16, NC_000016.8 (2606123..2633298, complement)///Chromosome 16, NC_000016.8 (2527971..2593190)	0.102181	0.19292	0.249708	0.245589	3.30463	61	0	0	0	-0.130203	0.205005	0.0617842	0.0581882	0.263186	0.180723	0.0929423	0.301644	-0.153069	0.22069	0.449038	0.0356185	0.0864404	0.00494273	-0.293319	0.18664	0.0460447	-0.104876	0.474149	-0.0974392	-0.0817935
21824	3644346							281105	taste receptor, type 2, member 14///proline rich 4 (lacrimal)///proline-rich protein HaeIII subfamily 1	TAS2R14///PRR4///PRH1		Proline rich 4 (lacrimal)	PRR4	Hs.408153	qd87c07.x1 Soares_testis_NHT Homo sapiens cDNA clone IMAGE:1736460 3-, mRNA sequence	3644346	AI138374	12p13///12p13///12p13.2	Chromosome 12, NC_000012.10 (10982120..10983073, complement)///Chromosome 12, NC_000012.10 (10889749..10893319, complement)///Chromosome 12, NC_000012.10 (10924827..10928119, complement)	-0.0900936	0.299722	-0.31315	0.44586	2.73963	55	0	0	0	-0.087816	-0.277666	-0.13838	0.155215	-0.320273	NaN	-0.271268	0.481407	0.114844	NaN	-0.100533	-0.394633	NaN	-0.0377864	-0.692066	NaN	0.351444	0.478466	0.203564	-0.433005	0.0842852
21860	2848900							281,40				Transcribed locus		Hs.656165	ah31a12.s1 Soares_parathyroid_tumor_NbHPA Homo sapiens cDNA clone 1240414 3-, mRNA sequence	2848900	AA788780			0.0516463	0.325736	-0.226339	0.358985	3.52019	43	0	0	0	0.167792	-0.126205	-0.493884	0.332586	-0.0262453	NaN	-0.0714843	NaN	0.114423	-0.229973	0.213948	-0.421173	NaN	-0.0808878	0.0883519	0.535549	-0.00213496	NaN	0.413305	0.526486	0.508411
22223	3077033							284,76				CDNA FLJ44808 fis, clone BRACE3044090		Hs.666846	on83d11.s1 Soares_NFL_T_GBC_S1 Homo sapiens cDNA clone IMAGE:1563285 3-, mRNA sequence	3077033	AA927612			-0.253325	0.336461	-0.587501	0.369779	3.75047	35	0	0	0	NaN	-0.416262	NaN	-0.143322	0.219584	-0.499784	-0.674784	NaN	-0.477976	-0.3754	NaN	-0.417637	-0.692422	NaN	-0.0366482	-0.13964	0.238732	-0.614838	-0.756452	NaN	-0.25311
22262	2658532							285,13				Transcribed locus		Hs.664373	zi25a08.s1 Soares_fetal_liver_spleen_1NFLS_S1 Homo sapiens cDNA clone IMAGE:431798 3- similar to contains element PTR7 repetitive element ;, mRNA sequence	2658532	AA678010			-0.658944	0.283737	-0.893909	0.340869	3.60061	55	0	0	0	-0.538707	-0.419862	-1.14867	-0.694355	-0.683059	-1.32351	-0.586608	-0.451106	-0.903931	-0.83813	-0.78907	-0.475646	-0.504874	-0.726845	-1.00359	-0.590485	-0.368364	-0.76838	NaN	-0.693197	-0.656634
22290	1012637		IGF2BP1	insulin like growth factor 2 mRNA binding protein 1	Cytoplasm	translation regulator		285,39	insulin-like growth factor 2 mRNA binding protein 1	IGF2BP1	10642	Insulin-like growth factor 2 mRNA binding protein 1	IGF2BP1	Hs.144936	yr43e12.s1 Soares fetal liver spleen 1NFLS Homo sapiens cDNA clone IMAGE:208078 3-, mRNA sequence	1012637	H59805	17q21.32	Chromosome 17, NC_000017.9 (44429773..44488506)	-2.35651	0.533088	-1.99656	0.557175	3.10348	50	0	0	0	-2.69661	-2.52629	-2.05095	-1.72345	-1.77756	-2.71159	-1.7024	-2.86537	-2.42496	-1.85839	-2.38288	-2.68121	-3.02408	-2.25633	-2.24425	-1.79023	-1.81736	-2.92981	-1.53421	-2.8467	-2.85603
22326	2987904							285,71				Transcribed locus		Hs.666071	oj25f05.s1 NCI_CGAP_Kid5 Homo sapiens cDNA clone IMAGE:1493217 3- similar to contains MER13.b3 MER13 repetitive element ;, mRNA sequence	2987904	AA878939			-0.15042	0.301187	0.11437	0.449703	3.28113	58	0	0	0	-0.150974	-0.3649	0.0141527	NaN	-0.238646	-0.327404	0.0420227	-0.248154	-0.29829	0.51453	NaN	-0.265602	-0.0369637	NaN	0.50156	NaN	-0.20381	NaN	-0.0159353	-0.423427	-0.258928
22341	1141171		RBBP6	RB binding protein 6, ubiquitin ligase	Nucleus	enzyme		285,85	retinoblastoma binding protein 6	RBBP6	5930	Retinoblastoma binding protein 6	RBBP6	Hs.188553	yw65c10.s1 Soares_placenta_8to9weeks_2NbHP8to9W Homo sapiens cDNA clone IMAGE:257106 3-, mRNA sequence	1141171	N26823	16p12.2	Chromosome 16, NC_000016.8 (24458409..24491685)	0.114359	0.197062	-0.0890672	0.183045	4.87964	45	0	0	0	0.369305	0.134079	0.186537	0.102888	0.146979	-0.0850458	-0.21009	-0.042241	-0.213159	-0.0464206	-0.141616	-0.0812149	0.131592	-0.0797642	0.188467	0.0908163	0.190058	0.0863218	0.338944	0.524524	0.263624
22423	883383		AFF3	AF4/FMR2 family member 3	Nucleus	transcription regulator		286,61	AF4/FMR2 family, member 3	AFF3	3899	AF4/FMR2 family, member 3	AFF3	Hs.444414	ym42h01.s1 Soares infant brain 1NIB Homo sapiens cDNA clone IMAGE:51185 3-, mRNA sequence	883383	H17143	2q11.2-q12	Chromosome 2, NC_000002.10 (99530147..100125469, complement)	0.00171005	0.157684	-0.0804907	0.181588	2.32066	55	0	0	0	-0.161881	0.248215	-0.181092	0.157578	0.0694273	-0.037188	0.0259534	0.0991439	0.13394	0.0170893	0.114402	0.0656521	-0.230955	-0.315254	-0.0990537	-0.102855	-0.0200708	-0.317179	0.229421	-0.0662484	0.311839
22569	1081323							287,96							yu89c01.s1 Soares fetal liver spleen 1NFLS Homo sapiens cDNA clone IMAGE:240960 3- similar to contains Alu repetitive element;, mRNA sequence	1081323	H90893			0.428319	0.293584	0.1225	0.360965	4.29251	53	0	0	0	0.33505	0.35975	-0.0772936	0.734568	0.4735	0.497937	0.186647	0.678818	0.603479	0.122318	NaN	0.641709	NaN	0.234444	0.186133	NaN	0.289167	0.668758	0.815342	0.342625	0.503742
22604	1018024							288,3				Full length insert cDNA clone YP87D03		Hs.655748	yr48g06.r1 Soares fetal liver spleen 1NFLS Homo sapiens cDNA clone IMAGE:208570 5-, mRNA sequence	1018024	H63223			-0.459415	0.328872	-0.719956	0.458839	2.92366	53	0	0	0	-0.994774	NaN	-0.361555	-0.382514	-1.09255	-0.412799	-0.946751	-0.333261	-0.204187	-1.09765	NaN	-0.873814	NaN	-0.174479	-0.4771	NaN	-0.145285	-0.723894	-0.222129	-0.387034	-0.359167
22630	3884600							288,53				Transcribed locus		Hs.667816	qn30f06.x1 NCI_CGAP_Kid5 Homo sapiens cDNA clone IMAGE:1899779 3-, mRNA sequence	3884600	AI266442			1.94897	0.39296	1.5523	0.48442	4.22687	55	0	0	0	2.03001	1.82338	1.09621	2.2079	1.60365	1.86658	1.80452	1.90546	NaN	2.0323	2.92046	2.43254	NaN	1.86941	2.14289	1.88603	1.11044	2.00019	2.40837	1.84856	2.0197
22678	1118760							288,97				Transcribed locus		Hs.602844	yw05b04.s1 Soares melanocyte 2NbHM Homo sapiens cDNA clone IMAGE:251311 3-, mRNA sequence	1118760	H97875			0.111477	0.434734	-0.275551	0.473265	3.59966	41	0	0	0	0.57358	0.0540904	0.120564	0.998037	0.0812759	0.793729	0.00229289	-0.47613	-0.535601	NaN	NaN	-0.315711	NaN	0.671028	0.251576	NaN	-0.0478107	0.369264	0.591263	-0.130577	0.14682
22759	3042412		JAG2	jagged 2	Extracellular Space	growth factor		289,72	jagged 2	JAG2	3714	Jagged 2	JAG2	Hs.433445	ok95c06.s1 NCI_CGAP_Lu5 Homo sapiens cDNA clone IMAGE:1521706 3-, mRNA sequence	3042412	AA906952	14q32	Chromosome 14, NC_000014.7 (104679121..104706206, complement)	-0.253756	0.283231	-0.0459201	0.338428	3.06022	51	0	0	0	0.0309621	-0.298024	-0.454765	-0.369161	-0.299837	-0.158516	-0.0551656	-0.580975	-0.0895103	NaN	-0.761728	NaN	0.117042	-0.369502	0.145213	-0.0169846	-0.275175	0.239405	-0.288025	-0.515703	-0.0140356
22843	3254556							29,50				Transcribed locus		Hs.136900	ox13d09.x1 Soares_fetal_liver_spleen_1NFLS_S1 Homo sapiens cDNA clone IMAGE:1656209 3-, mRNA sequence	3254556	AI033603			0.805471	0.291281	0.590153	0.367281	3.07055	57	0	0	0	0.97981	0.490177	0.536087	0.785399	NaN	0.990863	0.725723	0.666506	0.513055	1.07179	1.20458	0.872036	NaN	0.743438	1.42121	0.827573	0.37095	0.561442	1.3237	0.846049	0.829235
22863	2703787							29,69							zi73e05.s1 Soares_fetal_liver_spleen_1NFLS_S1 Homo sapiens cDNA clone IMAGE:436448 3-, mRNA sequence	2703787	AA699640			0.582545	0.395449	0.362513	0.350599	2.63964	45	0	0	0	1.10795	0.506754	0.278566	0.390611	0.275088	0.393685	-0.0958042	1.62029	0.541602	0.389087	0.497131	0.0696185	1.37614	0.426964	0.416549	0.645117	0.537005	0.703883	0.486686	1.11838	1.04007
23052	2717114							291,44				CDNA: FLJ23243 fis, clone COL01757		Hs.661702	zj31h10.s1 Soares_fetal_liver_spleen_1NFLS_S1 Homo sapiens cDNA clone IMAGE:451939 3-, mRNA sequence	2717114	AA707196			0.528717	0.344847	0.294703	0.290351	3.21012	41	0	0	0	0.607356	0.216777	0.0765539	0.491536	-0.0189141	1.0948	0.00866959	0.739247	0.516867	0.733448	0.840014	0.273359	NaN	0.397457	0.752614	0.847072	0.454205	0.610018	0.287282	0.89172	0.454124
23067	1281757							291,58				Transcribed locus		Hs.597505	zb03c07.r1 Soares_fetal_lung_NbHL19W Homo sapiens cDNA clone IMAGE:300972 5-, mRNA sequence	1281757	W07745			-0.1814	0.314534	0.0927843	0.344229	3.8928	50	0	0	0	-0.0298695	-0.0774209	-0.403085	0.10254	-0.242417	-0.094417	0.355233	-0.572256	-0.406551	-0.0145182	-0.30215	0.0099014	NaN	-0.568792	-0.319438	0.0742843	-0.470274	-0.455403	-0.248811	-0.516143	-0.403945
23110	1056764		MEPCE	methylphosphate capping enzyme	Other	enzyme		291,97	methylphosphate capping enzyme	MEPCE	56257	Methylphosphate capping enzyme	MEPCE	Hs.178011	yu29b02.s1 Soares fetal liver spleen 1NFLS Homo sapiens cDNA clone IMAGE:235179 3-, mRNA sequence	1056764	H78675	7q22.1	Chromosome 7, NC_000007.12 (99865465..99869677)	-0.193611	0.135131	-0.106206	0.227152	2.48547	82	0	0	0	-0.149316	-0.292112	-0.13232	-0.347453	-0.0882496	-0.243459	-0.172893	-0.220965	-0.0333701	0.0347975	-0.441951	-0.116745	-0.298681	-0.124484	-0.150274	-0.280759	-0.123606	-0.0202102	-0.397154	-0.235423	-0.366906
23111	2839390		C5	complement C5	Extracellular Space	cytokine	eculizumab, IgG	291,98	complement component 5	C5	727	Complement component 5	C5	Hs.494997	zj24g05.s1 Soares_fetal_liver_spleen_1NFLS_S1 Homo sapiens cDNA clone IMAGE:451256 3- similar to gb:M57729 COMPLEMENT C5 PRECURSOR (HUMAN);, mRNA sequence	2839390	AA780059	9q33-q34	Chromosome 9, NC_000009.10 (122754434..122852375, complement)	-0.264239	0.320042	-0.0683075	0.264606	2.91691	40	0	0	0	-0.00782185	-0.0280089	-0.0450781	-0.665673	-0.0309624	-0.456843	-0.459465	-0.834449	-0.37898	-0.27476	-0.220249	-0.35132	-0.767403	-0.670028	-0.284834	NaN	-0.381496	0.159795	0.0109596	-0.15998	-0.378983
23163	1014673							292,47							yr80b11.s1 Soares fetal liver spleen 1NFLS Homo sapiens cDNA clone IMAGE:211581 3-, mRNA sequence	1014673	H61841			-0.126457	0.314763	-0.331478	0.269835	3.13267	43	0	0	0	0.21217	-0.282893	0.0987057	-0.638336	-0.370768	-0.276834	-0.342665	-0.425613	-0.642865	-0.491248	-0.163251	-0.314247	-0.0733873	-0.17845	0.442261	-0.315188	0.181391	0.114247	-0.447246	0.348222	0.149573
23168	3432852		GABPB1-IT1	GABPB1 intronic transcript	Other	other		292,51				Transcribed locus		Hs.655959	qa30f02.s1 Soares_NhHMPu_S1 Homo sapiens cDNA clone IMAGE:1688283 3-, mRNA sequence	3432852	AI093876			0.453611	0.354475	0.109647	0.284617	4.66326	39	0	0	0	0.583175	0.261829	0.32693	0.379698	0.147023	0.354629	0.135934	0.339532	0.629515	0.0110163	0.246012	0.0877975	0.716393	0.109946	1.06098	0.467241	0.766131	0.647534	0.101358	0.548001	0.416022
23235	2177453		FAM208A	family with sequence similarity 208 member A	Nucleus	other		293,14	chromosome 3 open reading frame 63	C3orf63	23272	Chromosome 3 open reading frame 63	C3orf63	Hs.116877	zx76a09.s1 Soares ovary tumor NbHOT Homo sapiens cDNA clone IMAGE:809656 3-, mRNA sequence	2177453	AA454677	3p14.3	Chromosome 3, NC_000003.10 (56629607..56673399, complement)	0.0463635	0.140345	0.115844	0.139224	2.30676	48	0	0	0	-0.15815	0.24898	-0.0554605	0.407971	0.154784	0.060982	0.22442	0.00103872	0.148547	-0.0555999	0.0450826	0.118044	0.136958	0.102998	-0.163545	-0.237226	-0.064919	-0.176767	0.102243	0.117553	-0.0502952
23302	1548420	D	PPP2R5E	protein phosphatase 2 regulatory subunit B'epsilon	Cytoplasm	phosphatase		293,75				Transcribed locus		Hs.594347	zf55a11.s1 Soares retina N2b4HR Homo sapiens cDNA clone IMAGE:380828 3-, mRNA sequence	1548420	AA056083			-0.095423	0.296792	-0.285634	0.260358	3.02901	41	0	0	0	-0.197727	-0.355421	-0.0939035	-0.0316773	-0.0753585	-0.185481	-0.193746	-0.642235	0.0567362	-0.142057	-0.334096	-0.431591	NaN	-0.154539	0.198459	-0.0385135	-0.116318	0.0292723	-0.0268368	-0.0488701	0.0741629
23324	2713543							293,95				Transcribed locus		Hs.664801	zj15c02.s1 Soares_fetal_liver_spleen_1NFLS_S1 Homo sapiens cDNA clone IMAGE:450338 3-, mRNA sequence	2713543	AA703625			-0.224447	0.297597	-0.397639	0.31212	2.67239	50	0	0	0	0.0175248	-0.372775	-0.280226	0.0973549	-0.333558	0.170171	-0.470716	-0.0723358	-0.150286	-0.266781	-0.378268	-0.961426	-0.409125	-0.532726	0.232431	0.167543	-0.142207	0.0165793	-0.261227	0.0184223	-0.124635
23379	698633							294,47							yd17e01.s1 Soares fetal liver spleen 1NFLS Homo sapiens cDNA clone IMAGE:108504 3- similar to contains Alu repetitive element;contains MER22 repetitive element ;, mRNA sequence	698633	T80124			-0.0817311	0.19411	-0.205014	0.22535	2.78645	53	0	0	0	0.117307	-0.0398891	-0.10618	-0.215819	-0.124391	-0.0998714	-0.104464	0.1345	0.0825986	-0.134539	-0.155804	0.0108369	-0.33277	-0.339202	0.0760421	-0.282013	0.0186817	0.18627	-0.255531	0.199578	-0.305391
23470	1243152							295,31							za15c11.r1 Soares fetal liver spleen 1NFLS Homo sapiens cDNA clone IMAGE:292628 5-, mRNA sequence	1243152	N80451			-0.358618	0.343728	-0.725643	0.440807	4.25327	48	0	0	0	-0.221748	-0.291366	-0.35474	-0.111889	-0.568055	-0.756152	-0.597509	-0.22231	-0.638997	-1.31731	NaN	-0.65633	NaN	-0.106891	-0.557306	NaN	-0.20206	-0.490153	NaN	0.260563	0.110215
23512	2100043		CRABP1	cellular retinoic acid binding protein 1	Cytoplasm	transporter		295,7	cellular retinoic acid binding protein 1	CRABP1	1381	Cellular retinoic acid binding protein 1	CRABP1	Hs.346950	zu27b09.s1 Soares ovary tumor NbHOT Homo sapiens cDNA clone IMAGE:739193 3- similar to gb:S74445 RETINOIC ACID-BINDING PROTEIN I, CELLULAR (HUMAN);, mRNA sequence	2100043	AA421218	15q24	Chromosome 15, NC_000015.8 (76419750..76427622)	-0.720641	0.312565	-0.439691	0.361761	3.98728	56	0	0	0	-0.949784	-0.838471	-0.594513	-1.00808	-0.340744	-0.808013	-0.596565	-1.29269	-0.0273966	-0.451937	-0.464204	-1.02478	-0.677487	-0.808833	-0.653389	-0.0732168	-0.462639	-0.897613	-0.670062	-0.761331	-0.94855
23649	1517189		ELK3	ELK3, ETS transcription factor	Nucleus	transcription regulator		296,96	ELK3, ETS-domain protein (SRF accessory protein 2)	ELK3	2004	ELK3, ETS-domain protein (SRF accessory protein 2)	ELK3	Hs.591015	zk48g04.s1 Soares_pregnant_uterus_NbHPU Homo sapiens cDNA clone IMAGE:486102 3-, mRNA sequence	1517189	AA040699	12q23	Chromosome 12, NC_000012.10 (95112338..95185740)	-0.649084	0.326875	-0.925369	0.387499	3.74215	56	0	0	0	-0.602626	-0.414717	-0.3509	-0.672162	-0.797015	-0.423458	-0.662833	-1.23127	-1.02126	-0.815383	-1.1144	-0.712279	-1.1408	-0.805358	-0.643017	-0.503166	-0.488636	-1.3963	-0.425837	-0.385618	-0.292838
23680	3895775		MBIP	MAP3K12 binding inhibitory protein 1	Nucleus	other		297,26	MAP3K12 binding inhibitory protein 1	MBIP	51562	MAP3K12 binding inhibitory protein 1	MBIP	Hs.368647	ql59g10.x1 Soares_NhHMPu_S1 Homo sapiens cDNA clone IMAGE:1876674 3-, mRNA sequence	3895775	AI273507	14q13.3	Chromosome 14, NC_000014.7 (35837521..35859596, complement)	0.562103	0.234021	0.338818	0.380438	3.63892	77	0	0	0	0.699747	0.353414	0.260578	1.08875	0.838909	0.307905	0.462739	0.885201	0.81029	0.500412	0.476796	0.139663	0.625163	0.47592	0.442099	0.666556	0.44721	0.723908	0.313563	0.639761	0.397978
23747	2184300		SNX5	sorting nexin 5	Cytoplasm	transporter		297,87	sorting nexin 5	SNX5	27131	Sorting nexin 5	SNX5	Hs.699292	zx89f05.s1 Soares ovary tumor NbHOT Homo sapiens cDNA clone IMAGE:810945 3-, mRNA sequence	2184300	AA459393	20p11	Chromosome 20, NC_000020.9 (17870244..17897490, complement)	0.170555	0.289498	0.386198	0.319962	3.2665	53	0	0	0	0.176167	0.338603	0.0992789	-0.218038	0.00761049	-0.138011	0.309039	-0.176331	0.235738	-0.0987567	-0.348728	0.585844	0.15313	0.550829	-0.00866712	NaN	0.092841	-0.14086	0.384009	0.0527713	0.704928
23751	1266797							297,90				Transcribed locus		Hs.659964	zb80d04.s1 Soares_senescent_fibroblasts_NbHSF Homo sapiens cDNA clone IMAGE:309895 3-, mRNA sequence	1266797	N94488			-0.771076	0.387006	-0.445851	0.361167	3.95694	46	0	0	0	-1.33127	-0.812697	-0.290999	-0.958683	-0.52742	-1.13854	-0.484889	-0.62892	-1.02132	-0.525437	-0.228734	-0.730145	-1.06071	-0.632535	-1.08248	-0.454365	-0.450618	-1.76164	-0.824502	-0.708189	-0.951008
23818	3836698		ERO1B	endoplasmic reticulum oxidoreductase 1 beta	Cytoplasm	enzyme		298,53	ERO1-like beta (S. cerevisiae)	ERO1LB	56605	ERO1-like beta (S. cerevisiae)	ERO1LB	Hs.558519	qk16e12.x1 NCI_CGAP_Kid3 Homo sapiens cDNA clone IMAGE:1869166 3-, mRNA sequence	3836698	AI241301	1q42.2-q43	Chromosome 1, NC_000001.9 (234447083..234511908, complement)	1.90316	0.394837	1.61279	0.296555	3.29797	32	0	0	0	2.10759	1.54963	1.33577	1.85965	NaN	NaN	1.62171	1.72231	2.39366	1.71151	2.1715	NaN	2.61335	1.88396	NaN	2.20649	1.58221	1.67376	1.98069	1.37596	1.89867
23876	3416030							299105				Transcribed locus		Hs.666082	oy43d02.s1 Soares_parathyroid_tumor_NbHPA Homo sapiens cDNA clone IMAGE:1668579 3-, mRNA sequence	3416030	AI079779			0.244184	0.306267	0.0642633	0.271704	2.78656	45	0	0	0	0.332476	0.175176	0.0708824	0.0405159	-0.0641403	0.0820535	0.118635	0.0779516	0.276836	0.162852	-0.00571706	-0.181279	0.0891428	0.3206	0.372218	0.522203	0.432148	0.354515	0.0467359	0.695235	0.997135
23881	2836737		ROBO1	roundabout guidance receptor 1	Plasma Membrane	transmembrane receptor		299,12	roundabout, axon guidance receptor, homolog 1 (Drosophila)	ROBO1	6091	Roundabout, axon guidance receptor, homolog 1 (Drosophila)	ROBO1	Hs.13640	zj01g10.s1 Soares_fetal_liver_spleen_1NFLS_S1 Homo sapiens cDNA clone IMAGE:449058 3- similar to TR:P91572 P91572 SIMILAR TO THE IMMUNOGLOBULIN SUPERFAMILY. ;, mRNA sequence	2836737	AA777406	3p12	Chromosome 3, NC_000003.10 (78729080..79721751, complement)	-0.134028	0.37554	0.0412231	0.276333	2.30451	39	0	0	0	-0.187022	-0.926083	0.0907541	0.0365377	-0.144572	-0.602483	0.349568	-0.0196728	-0.0669268	-0.0217855	-0.0106234	0.0583875	0.00720693	-0.0479062	0.472935	-0.349456	-0.0184688	-0.379334	-0.266968	0.0284636	-0.050458
23989	768338							3,12	hypothetical protein LOC157503	LOC157503	157503	Hypothetical protein LOC157503	LOC157503	Hs.103535	ya47d02.s2 Soares infant brain 1NIB Homo sapiens cDNA clone IMAGE:53332 3-, mRNA sequence	768338	R15923	8q11.23	Chromosome 8	0.219909	0.347934	0.471805	0.55843	2.61793	63	0	0	0	-0.155057	0.202938	0.0923233	-0.524965	0.272304	0.589772	-0.0131293	0.0771538	NaN	-0.365252	0.0942109	0.60391	0.171261	0.199864	0.669534	0.742521	-0.0717573	NaN	0.945239	0.19598	NaN
24090	3134796		DOK5	docking protein 5	Plasma Membrane	other		30103				Transcribed locus		Hs.473133	om82c07.s1 NCI_CGAP_Kid3 Homo sapiens cDNA clone IMAGE:1553676 3-, mRNA sequence	3134796	AA962632			0.390589	0.169137	0.564287	0.317705	3.31539	75	0	0	0	0.482373	0.387096	0.0184183	0.351062	0.544825	0.447176	0.483906	0.176373	NaN	0.618056	0.199918	0.622706	0.642957	NaN	NaN	NaN	0.431432	0.5394	0.425961	0.544529	0.21265
24167	3099258							30,76							on75h06.s1 Soares_NFL_T_GBC_S1 Homo sapiens cDNA clone IMAGE:1562555 3-, mRNA sequence	3099258	AA939345			0.486804	0.253844	0.286264	0.30347	3.04959	42	0	0	0	0.21893	0.43174	0.317196	0.572778	0.528776	0.359249	NaN	NaN	NaN	0.858392	0.943549	0.506214	0.902585	0.0497464	0.647437	NaN	0.194793	NaN	0.701273	0.324429	0.609347
24226	1055574		FBXO28	F-box protein 28	Nucleus	other		300,31	F-box protein 28	FBXO28	23219	F-box protein 28	FBXO28	Hs.64691	yu09a10.r1 Soares fetal liver spleen 1NFLS Homo sapiens cDNA clone IMAGE:233274 5-, mRNA sequence	1055574	H77485	1q42.11	Chromosome 1, NC_000001.9 (222368436..222413869)	0.0804041	0.21178	0.217327	0.219336	2.92686	48	0	0	0	0.0268287	0.00675493	-0.181939	0.0557567	-0.0534661	0.239719	-0.012631	-0.193167	-0.00333862	0.33977	0.268049	0.343858	-0.0478067	0.00958662	-0.00203484	0.138165	0.14221	0.132007	-0.213281	-0.497331	0.0293496
24250	3870595							300,53				Transcribed locus		Hs.639508	qk37b08.x1 NCI_CGAP_Co8 Homo sapiens cDNA clone IMAGE:1871127 3-, mRNA sequence	3870595	AI262392			0.42852	0.250941	0.222338	0.323964	3.25264	54	0	0	0	NaN	0.358813	0.0607917	0.310191	NaN	0.827342	0.220261	1.10297	0.158427	0.458923	0.517437	0.409218	0.426698	0.498892	0.361654	0.443033	0.175484	0.717	0.836907	NaN	0.208669
24337	735051							301,34				Transcribed locus		Hs.656173	ye34h04.s1 Stratagene lung (#937210) Homo sapiens cDNA clone IMAGE:119671 3- similar to SP:E41925 E41925 ESTROGEN RECEPTOR VARIANT, ORF3 - ;, mRNA sequence	735051	T96427			-0.144554	0.213155	0.0666499	0.263581	4.3078	60	0	0	0	-0.149652	-0.133894	-0.458483	-0.079303	0.0232923	0.0922051	0.274814	-0.331598	-0.267426	-0.231736	0.177235	-0.209105	-0.405504	-0.0728186	-0.0632111	-0.39759	-0.0814435	-0.136515	0.27527	-0.220569	-0.46253
24423	1898525		SERPINE3	serpin family E member 3	Other	other		302,14	nexin-related serine protease inhibitor	LOC647174	647174	Nexin-related serine protease inhibitor	LOC647174	Hs.661590	zs25c10.s1 NCI_CGAP_GCB1 Homo sapiens cDNA clone IMAGE:686226 3-, mRNA sequence	1898525	AA262235	13q14.3	Chromosome 13, NC_000013.9 (50807910..50834134)	-0.523519	0.256912	-0.278836	0.314738	4.17096	58	0	0	0	-1.05541	-0.596532	-0.438626	-0.80372	-0.235255	-0.406459	-0.234976	-0.4565	-0.382641	-0.481297	-0.306151	0.113493	-0.984019	-0.469282	-0.649738	-0.595567	-0.48604	-0.696785	-0.439857	-0.913199	-0.583029
24445	820649							302,34							yg36b02.s1 Soares infant brain 1NIB Homo sapiens cDNA clone IMAGE:34400 3- similar to contains L1 repetitive element ;, mRNA sequence	820649	R44353			-0.79617	0.235702	-0.647679	0.228273	2.89689	45	0	0	0	-0.732909	-0.487795	-0.655722	-0.888828	-0.599162	-0.636799	-0.335186	-0.73633	-0.498335	-0.849052	-0.845962	-0.538283	-1.11706	-0.857162	-1.0265	-1.02922	-0.637234	-0.904942	-1.00012	-0.851831	-1.17225
24595	3090325		BTBD7	BTB domain containing 7	Nucleus	other		303,72	BTB (POZ) domain containing 7	BTBD7	55727	BTB (POZ) domain containing 7	BTBD7	Hs.525549	on78b09.s1 Soares_NFL_T_GBC_S1 Homo sapiens cDNA clone IMAGE:1562777 3-, mRNA sequence	3090325	AA934057	14q32.12-q32.13	Chromosome 14, NC_000014.7 (92773649..92869138, complement)	0.119322	0.345427	0.406183	0.327629	3.75039	43	0	0	0	0.0273956	-0.291051	-0.20661	-0.428018	0.362898	0.174861	0.185451	0.766322	0.510009	0.515234	0.380054	NaN	-0.0380023	0.458507	-0.229039	NaN	-0.299012	0.0337686	0.481407	-0.0111706	-0.0171596
24620	2835097	D	FAAP100	Fanconi anemia core complex associated protein 100	Nucleus	other		303,95	chromosome 17 open reading frame 70	C17orf70	80233	Chromosome 17 open reading frame 70	C17orf70	Hs.313905	ad14c03.s1 Soares_NbHFB Homo sapiens cDNA clone IMAGE:878212 3-, mRNA sequence	2835097	AA775763	17q25.3	Chromosome 17, NC_000017.9 (77117387..77129844, complement)	0.272647	0.108696	0.347215	0.20387	2.4906	91	0	0	0	0.361077	0.331311	0.232592	0.301731	0.291196	0.0975635	0.306431	0.217744	0.194425	0.37377	0.400769	0.191763	0.23613	0.125209	0.435816	0.145855	0.210135	0.261866	0.264734	0.437994	0.208044
24634	3870480		LOC646903	uncharacterized LOC646903	Other	other		304107	hypothetical LOC646903	LOC646903	646903	Hypothetical LOC646903	LOC646903	Hs.632559	qk33g05.x1 NCI_CGAP_Co8 Homo sapiens cDNA clone IMAGE:1870808 3-, mRNA sequence	3870480	AI262277	3q25.1	Chromosome 3, NC_000003.10 (151171742..151173719)	-0.340923	0.34777	-0.0607771	0.337026	3.62454	44	0	0	0	-0.488261	-0.0113904	-0.0166861	-0.0922903	-1.13361	-1.02999	-0.264767	0.346843	-0.710119	NaN	-0.476705	-0.731643	-0.476027	-0.639035	-0.550877	NaN	-0.018145	-0.488082	-0.274172	-0.0493417	-0.183049
24641	686171							304,16				Transcribed locus		Hs.687259	yd36h10.s1 Soares fetal liver spleen 1NFLS Homo sapiens cDNA clone IMAGE:110371 3- similar to contains Alu repetitive element;, mRNA sequence	686171	T71650			0.281287	0.283811	0.0179696	0.296801	3.97824	42	0	0	0	0.572094	0.122305	0.133982	0.624932	0.304796	0.442514	0.0104673	0.390708	0.0690475	-0.363611	0.255593	0.0812644	NaN	0.35976	NaN	NaN	0.061232	0.637081	NaN	0.294406	0.477525
24657	1193771		PPP1R2	protein phosphatase 1 regulatory inhibitor subunit 2	Cytoplasm	phosphatase		304,30	protein phosphatase 1, regulatory (inhibitor) subunit 2	PPP1R2	5504	Protein phosphatase 1, regulatory (inhibitor) subunit 2	PPP1R2	Hs.535731	yz23f01.s1 Soares_multiple_sclerosis_2NbHMSP Homo sapiens cDNA clone IMAGE:283897 3-, mRNA sequence	1193771	N52605	3q29	Chromosome 3, NC_000003.10 (196722513..196751362, complement)	0.203449	0.243307	0.0470554	0.25357	2.90016	48	0	0	0	0.274774	0.131729	0.0799099	0.17215	0.0637035	0.385119	-0.241465	0.518332	0.129101	-0.275486	0.185297	-0.193541	0.102839	0.072515	0.241143	0.250266	0.338433	0.195883	-0.0365679	0.329141	0.777749
24680	3693656							304,51				Transcribed locus		Hs.539192	qb54h07.x1 NCI_CGAP_Brn23 Homo sapiens cDNA clone IMAGE:1703965 3-, mRNA sequence	3693656	AI160276			-0.131152	0.206808	-0.0184434	0.210636	2.39546	43	0	0	0	-0.214734	-0.165142	-0.146908	0.249688	NaN	-0.1147	0.108588	-0.170472	-0.25278	0.203756	0.154715	NaN	-0.213679	-0.434582	-0.202458	-0.285217	-0.0707175	-0.604003	-0.0537294	-0.180987	-0.299535
24745	924190							305,12				Transcribed locus		Hs.595987	yp80g03.s1 Soares fetal liver spleen 1NFLS Homo sapiens cDNA clone IMAGE:193780 3- similar to contains MER30 repetitive element ;, mRNA sequence	924190	H48138			1.08701	0.472115	0.738181	0.451138	3.3983	45	0	0	0	1.94641	1.00066	0.787653	1.09491	0.503481	0.683564	0.853519	1.16509	1.38701	0.352966	1.04844	1.07806	NaN	0.93359	1.68435	1.13234	0.579691	1.19706	1.84789	1.48539	1.01742
24874	1225850		RAB1A	RAB1A, member RAS oncogene family	Cytoplasm	enzyme		306,31	RAB1A, member RAS oncogene family	RAB1A	5861	RAB1A, member RAS oncogene family	RAB1A	Hs.310645	za26h02.s1 Soares fetal liver spleen 1NFLS Homo sapiens cDNA clone IMAGE:293715 3-, mRNA sequence	1225850	N69689	2p14	Chromosome 2, NC_000002.10 (65167493..65210793, complement)	-1.48242	0.398507	-1.16626	0.515388	3.40172	62	0	0	0	-1.2148	-1.24535	-1.54654	-1.12867	-1.57395	-1.38092	-1.9521	-1.73638	-1.60413	-0.832212	-1.44217	-1.97499	-1.51444	-1.64113	-1.63419	-1.16097	-1.31079	-2.15623	-0.188055	-1.99422	-1.63617
24893	3051054		ZCCHC2	zinc finger CCHC-type containing 2	Cytoplasm	other		306,49	chromosome 18 open reading frame 49///zinc finger, CCHC domain containing 2	C18orf49///ZCCHC2		Zinc finger, CCHC domain containing 2	ZCCHC2	Hs.699275	ol49h08.s1 Soares_NFL_T_GBC_S1 Homo sapiens cDNA clone IMAGE:1526847 3-, mRNA sequence	3051054	AA911690	18q21.33///18q21.33	Chromosome 18///Chromosome 18, NC_000018.8 (58357894..58396798)	0.450826	0.208286	0.644008	0.317179	3.10128	45	0	0	0	0.478669	0.285668	0.583467	NaN	0.351413	NaN	0.192429	NaN	0.833078	0.964474	NaN	NaN	NaN	0.50572	0.39001	0.063132	0.334759	NaN	NaN	0.265704	0.443026
24895	3245672							306,50				Transcribed locus		Hs.666741	ov96h02.x1 Soares_testis_NHT Homo sapiens cDNA clone IMAGE:1645203 3-, mRNA sequence	3245672	AI028363			0.295336	0.206995	0.141092	0.237746	3.24146	54	0	0	0	0.291035	0.0739509	0.177159	0.605654	0.618994	0.217148	0.322951	0.484642	0.15713	0.225725	0.321297	-0.0503354	-0.129084	0.555698	0.0943259	0.492428	0.338356	0.576269	0.521838	0.297611	0.331867
24932	749382		KCTD5	potassium channel tetramerization domain containing 5	Cytoplasm	other		306,84	potassium channel tetramerisation domain containing 5	KCTD5	54442	Potassium channel tetramerisation domain containing 5	KCTD5	Hs.61960	ye73f11.s1 Soares fetal liver spleen 1NFLS Homo sapiens cDNA clone IMAGE:123405 3-, mRNA sequence	749382	T99645	16p13.3	Chromosome 16, NC_000016.8 (2672499..2699032)	0.207294	0.552668	0.509617	0.519301	2.57889	46	0	0	0	0.205097	-0.462156	-0.242432	-0.405564	0.869085	-0.114188	0.484858	-0.145328	0.73167	0.711762	0.452922	0.485063	-0.468006	0.537855	0.781134	0.621668	0.531245	1.10002	-0.288693	-0.976031	-0.697672
24936	679993		DEXI	Dexi homolog	Other	other		306,88	dexamethasone-induced transcript	DEXI	28955	Dexamethasone-induced transcript	DEXI	Hs.592051	yc30b11.s1 Stratagene liver (#937224) Homo sapiens cDNA clone IMAGE:82173 3-, mRNA sequence	679993	T68845	16p13.13	Chromosome 16, NC_000016.8 (10930249..10943758, complement)	0.306781	0.276657	0.511361	0.273175	3.44957	47	0	0	0	0.495266	0.556417	0.316111	-0.413387	0.290521	0.587863	0.581372	-0.0977087	0.250371	0.821151	0.334626	0.658976	0.233744	0.253366	0.295103	0.247967	-0.0411667	0.226763	0.809511	0.0578165	0.074609
24979	2115319		HMGN3	high mobility group nucleosomal binding domain 3	Nucleus	other		307,29	high mobility group nucleosomal binding domain 3	HMGN3	9324	High mobility group nucleosomal binding domain 3	HMGN3	Hs.77558	zw72a01.r1 Soares_testis_NHT Homo sapiens cDNA clone IMAGE:781704 5- similar to TR:G927071 G927071 THYROID RECEPTOR INTERACTOR ;, mRNA sequence	2115319	AA431611	6q14.1	Chromosome 6, NC_000006.10 (79967681..80001174, complement)	0.514697	0.233605	0.667608	0.264942	2.90286	51	0	0	0	0.602793	0.343253	0.185669	0.658772	0.402626	0.577727	0.492234	0.592703	0.808428	0.545882	0.265031	0.231267	0.488725	0.783917	0.373492	0.751719	0.516087	0.720765	0.509022	0.435983	0.673283
25050	2165569		FAM216A	family with sequence similarity 216 member A	Other	other		307,93	chromosome 12 open reading frame 24	C12orf24	29902	Chromosome 12 open reading frame 24	C12orf24	Hs.436618	zx16g10.s1 Soares_total_fetus_Nb2HF8_9w Homo sapiens cDNA clone IMAGE:786690 3-, mRNA sequence	2165569	AA451900	12q24.11	Chromosome 12, NC_000012.10 (109390648..109412573)	-0.460654	0.157794	-0.364607	0.22213	2.53187	68	0	0	0	-0.44581	-0.377459	-0.24992	-0.498	-0.446619	-0.410933	-0.21934	-0.681092	-0.423648	-0.365169	-0.660445	-0.629014	-0.635952	-0.490215	-0.477097	-0.476728	-0.352797	-0.565492	-0.00438696	-0.707403	-0.52175
25058	1218991							308,10				Transcribed locus		Hs.597226	yz57a06.s1 Morton Fetal Cochlea Homo sapiens cDNA clone IMAGE:287122 3- similar to contains Alu repetitive element;, mRNA sequence	1218991	N66866			0.262235	0.210069	0.133455	0.271772	2.60442	59	0	0	0	0.475019	0.376007	-0.0866845	0.238283	0.18618	-0.0104538	0.382144	0.335455	0.0848575	0.127358	0.565518	-0.0330606	0.670618	0.079885	0.373789	0.365813	0.0312667	0.315977	0.236917	0.14673	0.495031
25072	734294		WRNIP1	Werner helicase interacting protein 1	Nucleus	enzyme		308,15							ye45f06.s1 Soares fetal liver spleen 1NFLS Homo sapiens cDNA clone IMAGE:120707 3-, mRNA sequence	734294	T95670			-2.97096	0.816569	-2.50247	0.783016	2.69564	46	0	0	0	-3.3419	-3.49897	-2.35672	-2.49975	-2.6901	-3.41669	-3.56588	-3.79325	-2.02065	-3.56091	-2.14409	-2.56536	-2.28983	-1.77725	-3.95912	-3.69296	-2.16109	-2.76271	-4.52025	-2.99671	-2.52304
25074	2993817		TOR1AIP2	torsin 1A interacting protein 2	Cytoplasm	other		308,17	torsin A interacting protein 2	TOR1AIP2	163590	Torsin A interacting protein 2	TOR1AIP2	Hs.693681	am32f06.s1 Soares_NFL_T_GBC_S1 Homo sapiens cDNA clone IMAGE:1468547 3-, mRNA sequence	2993817	AA884287	1q25.2	Chromosome 1, NC_000001.9 (178080576..178113557, complement)	-0.821376	0.207117	-0.67367	0.274592	2.97627	62	0	0	0	-0.848412	-0.735579	-0.965807	-0.608848	-0.545108	-1.15867	NaN	-0.497994	-1.00714	-0.867579	-0.318305	-0.746489	-0.646843	-0.882664	-1.23182	-0.762185	-0.698336	-1.14789	-0.690315	-0.860944	-0.979726
25224	829757		PICALM	phosphatidylinositol binding clathrin assembly protein	Cytoplasm	other		309,55	phosphatidylinositol binding clathrin assembly protein	PICALM	8301	Phosphatidylinositol binding clathrin assembly protein	PICALM	Hs.163893	yh03a11.s1 Soares infant brain 1NIB Homo sapiens cDNA clone IMAGE:41929 3-, mRNA sequence	829757	R59062	11q14	Chromosome 11, NC_000011.8 (85346133..85457756, complement)	-1.36207	0.174111	-1.46219	0.219841	2.4921	60	0	0	0	-1.54794	-0.950273	-1.21675	-1.29536	-1.41859	-1.37957	-1.18074	-1.11322	-1.56533	-1.58936	-1.38036	-1.27718	-1.59062	-1.36132	-1.59321	-1.5317	-1.15567	-1.42295	-1.38156	-1.28454	-1.11017
25352	4125260		RFXAP	regulatory factor X associated protein	Nucleus	transcription regulator		31,73	regulatory factor X-associated protein	RFXAP	5994	Regulatory factor X-associated protein	RFXAP	Hs.24422	qz09h08.x1 NCI_CGAP_CLL1 Homo sapiens cDNA clone IMAGE:2021055 3- similar to TR:O00287 O00287 36KD SUBUNIT OF RFX DNA-BINDING COMPLEX. ;, mRNA sequence	4125260	AI365571	13q14	Chromosome 13, NC_000013.9 (36291339..36301740)	0.242277	0.190355	0.356148	0.208551	2.70393	53	0	0	0	0.180171	0.151283	0.191272	0.0796937	0.417825	0.197207	0.353652	-0.0712023	0.313641	0.519727	0.0136257	0.605325	0.413129	0.15659	0.475896	0.65654	0.39401	0.44968	0.16544	0.0104468	0.276895
25373	2051430		SREK1IP1	SREK1 interacting protein 1	Other	other		31,92	P18SRP protein	P18SRP	285672	P18SRP protein	P18SRP	Hs.656180	zt61b03.s1 Soares_testis_NHT Homo sapiens cDNA clone IMAGE:726797 3-, mRNA sequence	2051430	AA398321	5q12.3	Chromosome 5, NC_000005.8 (64054269..64100252, complement)	-0.285785	0.267303	-0.0973357	0.2489	3.33516	45	0	0	0	-0.255065	0.109626	-0.00832398	-0.474816	0.0364478	-0.407313	0.03693	-0.721784	-0.0386126	-0.179577	-0.39573	-0.170951	-0.0560635	-0.15208	-0.436015	-0.285311	-0.114603	-0.824034	-0.56205	-0.702135	-0.200021
25425	2210696		RALGAPA1	Ral GTPase activating protein catalytic alpha subunit 1	Cytoplasm	other		310,41	GTPase activating Rap/RanGAP domain-like 1	GARNL1	253959	GTPase activating Rap/RanGAP domain-like 1	GARNL1	Hs.113150	aa34f02.s1 NCI_CGAP_GCB1 Homo sapiens cDNA clone IMAGE:815163 3-, mRNA sequence	2210696	AA481144	14q13.2	Chromosome 14, NC_000014.7 (35077309..35348183, complement)	0.15696	0.124797	0.070272	0.166609	2.93648	65	0	0	0	0.0328148	-0.0663302	0.0320878	0.191492	0.349087	0.0151633	0.11251	0.190444	0.137659	0.111773	0.33432	0.156961	0.0410702	0.119493	0.111819	0.0794448	0.217207	0.142872	0.194928	0.140888	-0.00748758
25433	3057410							310,49				Transcribed locus		Hs.674274	ol52d10.s1 Soares_NFL_T_GBC_S1 Homo sapiens cDNA clone IMAGE:1527091 3-, mRNA sequence	3057410	AA917520			0.781973	0.372754	0.555311	0.214105	2.99719	31	0	0	0	0.850784	0.761242	0.591942	0.989164	0.649694	NaN	0.468014	0.898779	0.934017	0.433213	0.820149	0.336916	NaN	0.77513	0.68968	0.540745	0.589327	0.929211	1.13722	0.692581	0.909359
25445	2141101							310,6							zv22e08.s1 Soares_NhHMPu_S1 Homo sapiens cDNA clone IMAGE:754406 3- similar to gb:J03925 CELL SURFACE GLYCOPROTEIN MAC-1 ALPHA SUBUNIT PRECURSOR (HUMAN);, mRNA sequence	2141101	AA436187			-0.00810047	0.419147	-0.354696	0.423699	3.83451	48	0	0	0	-0.952025	0.00506344	-0.534989	0.956969	-0.707552	0.0368511	-0.0993128	0.52304	-0.0241806	-0.368304	0.213742	-0.494893	0.40362	0.307229	0.0653606	0.179917	0.107347	0.380086	-0.488262	0.208562	0.0699823
25512	3090294		METTL12	methyltransferase like 12	Cytoplasm	other		311,22	hypothetical protein LOC751071	LOC751071	751071	Hypothetical protein LOC751071	LOC751071	Hs.640726	om58g07.s1 NCI_CGAP_GC4 Homo sapiens cDNA clone IMAGE:1551420 3-, mRNA sequence	3090294	AA934026	11q12.3	Chromosome 11	-0.251699	0.270625	-0.0954132	0.226361	2.77759	43	0	0	0	-0.35737	-0.243672	-0.0471038	-0.422263	-0.0268506	0.0564356	-0.0119215	-0.150958	-0.260904	-0.127944	-0.375045	-0.0613865	-0.450027	-0.321531	-0.514573	-0.133238	-0.235566	-0.461998	0.118145	-0.231793	-0.358416
25744	1109371							313,37				Transcribed locus		Hs.543038	yw98d09.s1 Soares melanocyte 2NbHM Homo sapiens cDNA clone IMAGE:260273 3-, mRNA sequence	1109371	H96229			-0.227522	0.219826	-0.0396385	0.335892	2.8945	54	0	0	0	-0.40134	-0.328921	-0.17982	0.023715	-0.450973	-0.307518	-0.0678213	-0.575252	-0.495485	0.330095	NaN	NaN	NaN	-0.263771	-0.00742119	NaN	-0.352111	NaN	NaN	-0.21159	-0.342745
25788	3538455							313,77				Transcribed locus		Hs.662159	oy79f03.x1 NCI_CGAP_CLL1 Homo sapiens cDNA clone IMAGE:1672061 3-, mRNA sequence	3538455	AI122689			0.246785	0.433216	-0.0682804	0.361751	3.43262	41	0	0	0	0.359227	0.0301723	-0.0918883	0.618859	-0.531903	0.256461	-0.109569	-0.109751	0.531538	0.143031	0.308651	NaN	1.60237	0.253022	0.53358	-0.204537	0.328843	0.0800754	0.0681164	0.842761	0.66903
25836	3798534							314,22				Transcribed locus		Hs.675603	oo07a03.x1 Soares_NSF_F8_9W_OT_PA_P_S1 Homo sapiens cDNA clone IMAGE:1565452 3-, mRNA sequence	3798534	AI218719			0.54825	0.195219	0.357188	0.274439	3.89416	59	0	0	0	NaN	0.181858	0.573928	0.443154	0.622743	0.691917	0.740461	0.504431	0.325977	0.504536	0.433155	0.240108	0.641736	0.53921	NaN	0.625899	0.453574	0.760765	0.661865	0.523156	0.52513
25897	3173190	D	RP9	retinitis pigmentosa 9 (autosomal dominant)	Nucleus	other		314,78	retinitis pigmentosa 9 (autosomal dominant)	RP9	6100	Retinitis pigmentosa 9 (autosomal dominant)	RP9	Hs.326805	oq93e06.s1 NCI_CGAP_Kid6 Homo sapiens cDNA clone IMAGE:1593922 3-, mRNA sequence	3173190	AA987826	7p14.3	Chromosome 7, NC_000007.12 (33100934..33115527, complement)	-0.685674	0.231035	-0.814352	0.212582	2.63844	45	0	0	0	-0.787732	-0.521199	-0.478438	-0.786674	-0.731269	-1.01346	-0.662872	-1.08422	-0.673999	-0.728323	-0.606855	-0.246401	-0.959219	-0.678394	-0.637028	-0.73928	-0.639509	-1.02085	-0.694755	-0.637004	-0.75714
25911	2064061		ZEB1	zinc finger E-box binding homeobox 1	Nucleus	transcription regulator		314,90	zinc finger E-box binding homeobox 1	ZEB1	6935	Zinc finger E-box binding homeobox 1	ZEB1	Hs.124503	zu67c05.s1 Soares_testis_NHT Homo sapiens cDNA clone IMAGE:743048 3-, mRNA sequence	2064061	AA406078	10p11.2	Chromosome 10, NC_000010.9 (31648148..31856742)	0.74077	0.385371	0.459214	0.304228	3.4821	40	0	0	0	1.3821	0.984996	0.215996	0.222284	0.788278	0.296406	0.362722	0.569419	0.54055	0.611894	0.72463	0.889409	0.675263	0.998566	1.38226	NaN	0.775812	0.719266	0.363673	1.55479	1.11383
25918	1188507		TRA2A	transformer 2 alpha homolog	Nucleus	other		314,97				Transcribed locus		Hs.445652	yy87h11.s1 Soares_multiple_sclerosis_2NbHMSP Homo sapiens cDNA clone IMAGE:280581 3-, mRNA sequence	1188507	N47341			0.574155	0.257484	0.400934	0.266315	3.06986	51	0	0	0	0.420625	0.30005	0.123251	0.711294	0.14664	0.625998	0.187955	0.690376	0.838257	0.63507	0.723696	0.611124	0.788781	0.729322	0.716671	0.765236	0.849499	0.5645	0.246236	0.581768	1.06721
26022	1228015							315,93							za38g04.s1 Soares fetal liver spleen 1NFLS Homo sapiens cDNA clone IMAGE:294870 3-, mRNA sequence	1228015	N71435			0.105456	0.257185	-0.03307	0.250753	2.51309	47	0	0	0	0.080557	-0.141106	-0.0794177	0.0663735	0.328377	-0.309579	-0.861856	0.0902809	0.169777	0.0780681	0.486083	0.0867594	0.280838	0.37897	0.159738	0.231818	0.163636	-0.0572506	0.182425	0.152357	0.0549278
26023	2658402							315,94	small nucleolar RNA, H/ACA box 37	SNORA37	677819	Small nucleolar RNA, H/ACA box 37	SNORA37	Hs.655869	zi13f04.s1 Soares_fetal_liver_spleen_1NFLS_S1 Homo sapiens cDNA clone IMAGE:430687 3-, mRNA sequence	2658402	AA677880	18q21.2	Chromosome 18, NC_000018.8 (50002652..50002780, complement)	1.25903	0.368174	0.977127	0.317029	3.6747	43	0	0	0	1.34486	1.22742	0.655072	1.36548	0.988007	1.57522	1.25032	1.27451	1.37271	1.34113	1.97493	1.02277	1.60194	1.04751	1.25953	1.51384	0.846522	1.31835	1.71961	1.50039	1.315
26054	3737592							316,24	oligodendrocyte myelin glycoprotein	OMG	4974	Oligodendrocyte myelin glycoprotein	OMG	Hs.113874	qe37d07.s1 Soares_fetal_lung_NbHL19W Homo sapiens cDNA clone IMAGE:1741165 3-, mRNA sequence	3737592	AI186954	17q11.2	Chromosome 17, NC_000017.9 (26645794..26648481, complement)	0.145771	0.250418	-0.0804107	0.348407	3.43055	55	0	0	0	0.168521	-0.039651	-0.0162712	-0.273545	-0.0873466	-0.161261	NaN	0.51664	0.508178	-0.141026	0.252269	0.123457	NaN	0.127311	NaN	0.0383262	0.244755	0.750937	0.207878	0.0856244	-0.0488241
26172	1424236		RNF144A	ring finger protein 144A	Nucleus	enzyme		317,33				Transcribed locus		Hs.22146	zh47b08.s1 Soares_fetal_liver_spleen_1NFLS_S1 Homo sapiens cDNA clone IMAGE:415191 3-, mRNA sequence	1424236	W95118			-0.758921	0.453426	-0.48021	0.454187	2.77328	44	0	0	0	-0.860843	-0.514492	-0.904481	-0.377999	-0.672271	-0.560218	-1.11418	-0.551943	-0.554555	-0.285831	-0.36779	-0.465159	NaN	-0.285753	-0.606284	-0.736473	-0.623211	-0.907598	-1.14765	-1.628	-1.07437
26229	1141507		INHBA	inhibin beta A subunit	Extracellular Space	growth factor		317,85	inhibin, beta A	INHBA	3624	Inhibin, beta A	INHBA	Hs.583348	yx98h04.s1 Soares melanocyte 2NbHM Homo sapiens cDNA clone IMAGE:269815 3- similar to gb:J03634 INHIBIN BETA A CHAIN PRECURSOR (HUMAN);, mRNA sequence	1141507	N27159	7p15-p13	Chromosome 7, NC_000007.12 (41695126..41709231, complement)	-0.392651	0.132751	-0.487757	0.166057	3.11515	60	0	0	0	-0.295536	-0.235498	-0.144814	-0.334188	-0.414291	-0.475778	-0.415062	-0.309	-0.674505	-0.417547	-0.334952	-0.626187	-0.41208	-0.522007	-0.430877	-0.660218	-0.318631	-0.526089	-0.444897	-0.184941	-0.253855
26245	779857		GABRB1	gamma-aminobutyric acid type A receptor beta1 subunit	Plasma Membrane	ion channel	methohexital, aspirin/butalbital/caffeine, aspirin/butalbital/caffeine/codeine, pagoclone, alphadolone, SEP 174559, nitrazepam, adinazolam, metyrapone/oxazepam, acetaminophen/butalbital/caffeine, sevoflurane, 4-hydroxybutanoic acid, isoflurane, gaboxadol,	318,1	gamma-aminobutyric acid (GABA) A receptor, beta 1	GABRB1	2560	Gamma-aminobutyric acid (GABA) A receptor, beta 1	GABRB1	Hs.27283	yg41f01.r1 Soares infant brain 1NIB Homo sapiens cDNA clone IMAGE:35185 5- similar to gb:X14767 GAMMA-AMINOBUTYRIC-ACID RECEPTOR BETA-1 SUBUNIT PRECURSOR (HUMAN);, mRNA sequence	779857	R24969	4p12	Chromosome 4, NC_000004.10 (46728336..47123202)	0.283948	0.258669	0.0949413	0.326756	3.01689	53	0	0	0	0.201354	NaN	0.243721	0.41204	0.0745013	0.60718	0.191495	0.564316	0.533794	0.164943	-0.267161	-0.22561	0.547311	0.630113	NaN	0.566517	0.537481	0.475322	NaN	0.569059	0.262559
26260	2837046		RIPOR3	RIPOR family member 3	Other	other		318,15	chromosome 20 open reading frame 175	C20orf175	140876	Chromosome 20 open reading frame 175	C20orf175	Hs.372578	zi98a04.s1 Soares_fetal_liver_spleen_1NFLS_S1 Homo sapiens cDNA clone IMAGE:448782 3-, mRNA sequence	2837046	AA777567	20q13.13	Chromosome 20, NC_000020.9 (48636052..48647553, complement)///Chromosome 20, NC_000020.9 (48646923..48686834, complement)	-0.185287	0.247753	-0.346551	0.30401	2.76545	53	0	0	0	-0.0795929	-0.432	0.0667231	0.0148384	-0.47799	-0.0221155	NaN	-0.104072	-0.53777	-0.509295	-0.126537	-0.713915	-0.0540152	-0.429536	NaN	-0.332264	0.131109	-0.351595	-0.567794	0.241294	-0.0858744
26317	2703872							318,67				Transcribed locus		Hs.599002	zi58c09.s1 Soares_fetal_liver_spleen_1NFLS_S1 Homo sapiens cDNA clone IMAGE:434992 3-, mRNA sequence	2703872	AA700707			0.136751	0.245365	-0.0979753	0.297703	4.17771	59	0	0	0	-0.181011	0.216104	-0.0217625	-0.130034	-0.161642	0.422046	0.0164059	0.0136305	0.206425	-0.0563175	0.334586	-0.202841	0.0563295	0.270482	0.107141	0.0588132	0.101047	0.36729	0.624732	0.781379	0.365918
26336	893918							318,84				Transcribed locus		Hs.657417	yl39c11.r1 Soares breast 3NbHBst Homo sapiens cDNA clone IMAGE:160628 5-, mRNA sequence	893918	H25019			0.232447	0.326722	-0.0719491	0.364867	3.9694	48	0	0	0	0.501484	0.645627	-0.0557375	NaN	0.126779	0.168925	-0.0265603	0.307217	0.127953	0.104505	NaN	0.293444	0.113345	-0.173028	0.292606	NaN	0.311859	0.294101	0.591099	0.245297	0.646695
26348	1924202		SRGAP2C	SLIT-ROBO Rho GTPase activating protein 2C	Other	other		318,95	SLIT-ROBO Rho GTPase activating protein 2 pseudogene 1	SRGAP2P1	653464	SLIT-ROBO Rho GTPase activating protein 2 pseudogene 1	SRGAP2P1	Hs.523529	zt08g06.s1 NCI_CGAP_GCB1 Homo sapiens cDNA clone IMAGE:712570 3-, mRNA sequence	1924202	AA281505	1p11.2	Chromosome 1, NC_000001.9 (120792317..120836266)	-0.227426	0.136355	-0.146859	0.141309	2.71328	50	0	0	0	-0.340565	-0.108191	-0.0677104	-0.0957949	-0.174542	-0.202143	-0.250424	-0.112642	-0.0845904	-0.335388	-0.214448	-0.20005	-0.592959	-0.228219	-0.219957	-0.362831	-0.0719795	-0.289103	-0.189226	-0.293375	-0.395491
26377	3308204							319,23							oz14c11.x1 Soares_fetal_liver_spleen_1NFLS_S1 Homo sapiens cDNA clone IMAGE:1675316 3- similar to contains Alu repetitive element;, mRNA sequence	3308204	AI052213			0.210242	0.28733	0.0143693	0.247729	2.80933	30	0	0	0	0.563482	0.369775	0.0278232	0.572788	-0.160029	0.578915	NaN	0.260429	0.271542	0.310779	NaN	0.000302	NaN	0.41637	NaN	NaN	-0.132253	0.145722	NaN	NaN	0.120059
26420	1123722							319,62				Transcribed locus		Hs.659042	yv90d06.s1 Soares melanocyte 2NbHM Homo sapiens cDNA clone IMAGE:249995 3-, mRNA sequence	1123722	H99054			0.623213	0.42284	0.347655	0.519644	2.70566	57	0	0	0	0.989765	1.08767	0.134762	0.835965	-0.128483	0.882204	0.578679	0.945019	0.966788	0.0203636	NaN	0.752109	0.458458	0.678179	0.680319	0.417327	0.840435	-0.151848	NaN	0.93189	1.28288
26437	3739234							319,78							qe14a11.x1 Soares_testis_NHT Homo sapiens cDNA clone IMAGE:1738940 3-, mRNA sequence	3739234	AI188025			0.173276	0.291886	0.398619	0.347899	2.75602	32	0	0	0	0.0887856	-0.0879149	0.1722	NaN	0.900443	-0.0492005	0.172983	NaN	NaN	0.371661	NaN	NaN	NaN	-0.391271	NaN	0.0252017	0.496519	NaN	NaN	0.478877	0.159242
26453	2165776		ZNF207	zinc finger protein 207	Nucleus	transcription regulator		319,92	zinc finger protein 207	ZNF207	7756	Zinc finger protein 207	ZNF207	Hs.699291	zx15b04.s1 Soares_total_fetus_Nb2HF8_9w Homo sapiens cDNA clone IMAGE:786511 3-, mRNA sequence	2165776	AA452107	17q11.2	Chromosome 17, NC_000017.9 (27414039..27721583)	0.126774	0.174989	-0.0922055	0.584162	3.07522	110	0	0	0	0.29415	0.116065	-0.0552018	0.155505	-0.106925	0.262503	0.185593	0.217166	-0.0124015	-0.220326	-0.0190278	0.218332	0.087772	-0.144248	0.237551	0.0564588	0.190821	0.269527	0.232843	0.384979	0.236874
26455	2658725							319,94				Transcribed locus		Hs.660263	zi15c09.s1 Soares_fetal_liver_spleen_1NFLS_S1 Homo sapiens cDNA clone IMAGE:430864 3-, mRNA sequence	2658725	AA678203			0.266544	0.204587	0.1015	0.247803	3.45486	57	0	0	0	0.461634	0.189586	0.0469941	0.558301	-0.405673	0.379493	0.290443	0.447558	0.458439	0.383329	NaN	0.222045	0.115046	0.470236	0.363486	0.343444	0.125136	0.0870327	0.351775	0.430014	0.533212
26465	877450		PSG8	pregnancy specific beta-1-glycoprotein 8	Other	other		32102							yj13f08.s1 Soares placenta Nb2HP Homo sapiens cDNA clone IMAGE:148647 3- similar to gb:M20881 PREGNANCY-SPECIFIC BETA-1 GLYCOPROTEIN D PRECURSOR (HUMAN);, mRNA sequence	877450	H12630			-0.598584	0.456644	-0.363564	0.335178	2.53244	39	0	0	0	-1.05868	-0.820296	-0.620616	-0.844335	-0.107771	-0.854479	-0.540006	-1.17252	-0.214945	-0.291089	-1.59795	-0.876888	-0.268395	0.112062	-0.365355	0.366246	-0.461436	0.0980255	-0.919059	-0.473014	-1.37531
26542	4435911		KCNS3	potassium voltage-gated channel modifier subfamily S member 3	Plasma Membrane	ion channel		32,75	potassium voltage-gated channel, delayed-rectifier, subfamily S, member 3	KCNS3	3790	Potassium voltage-gated channel, delayed-rectifier, subfamily S, member 3	KCNS3	Hs.414489	ti77c08.x1 NCI_CGAP_Kid11 Homo sapiens cDNA clone IMAGE:2138030 3-, mRNA sequence	4435911	AI521776	2p24	Chromosome 2, NC_000002.10 (17923426..17977706)	-0.559572	0.329579	-0.371187	0.332082	2.60842	51	0	0	0	-0.413934	-0.352395	-0.0338862	-0.303832	-0.418557	-0.90576	-0.924459	-0.697094	-0.545445	-0.680078	-1.33109	-0.687005	-0.938056	-0.600011	-0.36027	-0.64824	-0.216024	-0.0783473	-0.679423	-0.0727114	-1.02029
26613	2714998							320,41							zj83f11.s1 Soares_fetal_liver_spleen_1NFLS_S1 Homo sapiens cDNA clone IMAGE:461517 3-, mRNA sequence	2714998	AA705080			-0.0276171	0.192115	-0.120357	0.171681	2.20408	38	0	0	0	-0.0889546	0.0733081	-0.158155	0.120783	NaN	-0.120096	-0.0441561	-0.025681	-0.271936	0.0918612	0.411017	0.0692963	-0.165338	-0.18701	-0.267496	-0.151973	-0.238561	-0.324026	0.26243	-0.242601	0.0493135
26640	819336		C1orf52	chromosome 1 open reading frame 52	Nucleus	other		320,66	chromosome 1 open reading frame 52	C1orf52	148423	Chromosome 1 open reading frame 52	C1orf52	Hs.26226	yj76d01.s1 Soares breast 2NbHBst Homo sapiens cDNA clone IMAGE:154657 3-, mRNA sequence	819336	R55017	1p22.3	Chromosome 1, NC_000001.9 (85490244..85497913, complement)	0.0569762	0.15679	-0.117692	0.208252	4.74	64	0	0	0	0.179772	0.0259159	0.101996	0.0745454	-0.243629	0.147606	-0.0536831	0.0964095	-0.192401	0.178937	0.20422	0.0570646	-0.150509	0.234128	0.0120942	0.170785	0.125916	-0.103498	0.216981	-0.0184895	0.343485
26652	3405755							320,77				Transcribed locus		Hs.666687	oz17g07.x1 Soares_fetal_liver_spleen_1NFLS_S1 Homo sapiens cDNA clone IMAGE:1675644 3-, mRNA sequence	3405755	AI076577			-0.215738	0.30075	-0.434552	0.350978	3.12915	51	0	0	0	-0.432572	-0.213235	-0.254953	-0.495431	-1.01371	-0.0312019	-0.649235	0.0881917	0.0314476	-0.242382	-0.449562	-0.300482	NaN	-0.534449	-0.202611	-0.207989	NaN	0.0671142	0.37757	0.0934663	-0.0514518
26653	3742655							320,78							qe32e02.s1 Soares_fetal_lung_NbHL19W Homo sapiens cDNA clone IMAGE:1740698 3-, mRNA sequence	3742655	AI191446			0.875656	0.280985	0.644988	0.35688	3.09532	40	0	0	0	0.66168	0.62781	0.501617	1.08303	NaN	0.645768	NaN	NaN	1.28036	0.843334	1.1144	NaN	1.27934	1.08418	0.877812	0.481365	NaN	0.754965	0.735121	0.92012	0.970706
26718	813288							321,39				CDNA FLJ41877 fis, clone OCBBF2020453		Hs.657045	yg76h05.s1 Soares infant brain 1NIB Homo sapiens cDNA clone IMAGE:39322 3- similar to contains LTR3 repetitive element ;, mRNA sequence	813288	R51386			-1.01781	0.317843	-0.740382	0.391168	3.71226	53	0	0	0	-0.948864	-0.624869	-0.306719	NaN	-0.809119	-0.858317	-0.818724	-0.986704	-0.841184	-1.13196	-1.49712	-1.1854	-0.924605	-0.980544	-1.09923	-1.44834	-0.849616	-1.69884	-1.36294	-0.760373	-1.5346
26776	1267750							321,91				Full length insert cDNA clone ZB81B12		Hs.102941	zb81b12.s1 Soares_senescent_fibroblasts_NbHSF Homo sapiens cDNA clone IMAGE:309983 3-, mRNA sequence	1267750	N95440			0.765866	0.435927	0.342571	0.436051	4.34117	45	0	0	0	1.3513	0.708041	0.533058	0.608977	0.427475	0.807266	0.120617	0.637559	0.153368	0.587055	0.183014	0.206612	1.00135	0.463296	0.922134	NaN	0.827346	1.1132	1.01825	0.943864	0.685929
26833	3134400		ALG14	ALG14, UDP-N-acetylglucosaminyltransferase subunit	Cytoplasm	enzyme		322,45	asparagine-linked glycosylation 14 homolog (S. cerevisiae)	ALG14	199857	Asparagine-linked glycosylation 14 homolog (S. cerevisiae)	ALG14	Hs.408927	or80a01.s1 NCI_CGAP_Lu5 Homo sapiens cDNA clone IMAGE:1602120 3- similar to WP:M02B7.4 CE12326 ;, mRNA sequence	3134400	AA962236	1p21.3	Chromosome 1, NC_000001.9 (95220885..95311071, complement)	0.407675	0.159805	0.32385	0.18522	2.33911	55	0	0	0	0.382637	0.571522	0.414514	0.411486	0.214617	0.254262	0.462574	0.273267	0.127681	0.149801	0.491558	0.430125	0.606867	0.191801	0.490665	0.367826	0.460137	0.406774	0.199728	0.488459	0.752619
26840	3648503							322,51				Transcribed locus		Hs.597614	oz43f08.x1 Soares_NhHMPu_S1 Homo sapiens cDNA clone IMAGE:1678119 3-, mRNA sequence	3648503	AI141046			0.45099	0.299292	0.226873	0.23563	3.58785	39	0	0	0	0.0524256	0.467579	0.244162	0.543684	0.578355	0.349134	0.267807	0.267828	0.587396	0.17483	0.246216	0.401192	0.723149	0.421185	0.630601	0.513008	0.468745	0.356887	1.57863	0.608882	0.504103
26851	2631881		MAP1B	microtubule associated protein 1B	Cytoplasm	other		322,61	microtubule-associated protein 1B	MAP1B	4131	Microtubule-associated protein 1B	MAP1B	Hs.637017	ad16h01.s1 Soares_NbHFB Homo sapiens cDNA clone IMAGE:878449 3- similar to TR:G1336628 G1336628 EGF REPEAT TRANSMEMBRANE PROTEIN. ;, mRNA sequence	2631881	AA670382	5q13	Chromosome 5, NC_000005.8 (71438891..71538609)	-0.912428	0.56912	-0.526716	0.471825	3.22366	40	0	0	0	-1.79252	-1.06848	-0.554631	-0.309634	-0.380721	-1.13429	-1.29815	-1.88099	-1.05396	-1.2406	-0.848692	-0.277789	-0.913766	NaN	-1.07193	0.113206	-0.727403	-1.3084	-0.253035	-0.856061	-0.202167
26980	3835756							323,80							qi12a08.x1 Soares_NhHMPu_S1 Homo sapiens cDNA clone IMAGE:1856246 3-, mRNA sequence	3835756	AI240359			-0.467988	0.461301	0.0660544	0.719666	4.41861	71	0	0	0	-1.07145	-0.171049	0.37867	0.0920943	0.194354	-0.28608	-0.18105	-0.7025	0.100076	-0.552327	-0.578345	-0.23408	NaN	-0.438121	-1.10404	-0.402187	-0.600666	-1.22282	-0.517536	-0.666364	-0.512046
27068	2115816		SRR	serine racemase	Cytoplasm	enzyme		324,62	serine racemase	SRR	63826	Serine racemase	SRR	Hs.461954	zw89f02.s1 Soares_total_fetus_Nb2HF8_9w Homo sapiens cDNA clone IMAGE:784155 3- similar to SW:YKV8_YEAST P36007 HYPOTHETICAL 34.9 KD PROTEIN IN FRE2-JEN1 INTERGENIC REGION. ;, mRNA sequence	2115816	AA432108	17p13	Chromosome 17, NC_000017.9 (2153998..2175303)	-0.124838	0.181742	-0.23893	0.207741	2.76746	52	0	0	0	0.102033	-0.272541	-0.31123	-0.33566	-0.376834	-0.481491	-0.301563	0.0548684	0.0480998	-0.142031	-0.233743	-0.308899	0.20124	-0.230411	-0.10323	-0.112114	0.0833935	-0.176901	-0.0529199	-0.037101	NaN
27128	3229913		INO80	INO80 complex subunit	Nucleus	enzyme		325,19	INO80 complex homolog 1 (S. cerevisiae)	INOC1	54617	INO80 complex homolog 1 (S. cerevisiae)	INOC1	Hs.292949	ov09f07.x1 NCI_CGAP_Kid3 Homo sapiens cDNA clone IMAGE:1636837 3-, mRNA sequence	3229913	AI015577	15q15.1	Chromosome 15, NC_000015.8 (39058370..39195632, complement)	0.471203	0.595413	0.150428	0.38292	2.41076	28	0	0	0	0.91251	-0.275131	-0.097919	NaN	0.132711	0.175044	-0.199687	0.341574	0.541189	NaN	NaN	0.419138	NaN	-0.0274149	1.05974	NaN	0.296997	0.403447	NaN	1.59613	0.56785
27155	2669706							325,43				Transcribed locus		Hs.601057	zj98f11.s1 Soares_fetal_liver_spleen_1NFLS_S1 Homo sapiens cDNA clone IMAGE:462957 3-, mRNA sequence	2669706	AA682425			0.628108	0.256856	0.419083	0.338558	3.46477	63	0	0	0	0.437813	0.697842	0.411246	0.715257	0.779144	0.710722	0.819022	1.01498	0.723719	0.593605	0.877955	0.476789	0.710853	0.769337	0.539741	0.923572	0.448495	1.0688	0.068794	0.915648	0.809067
27158	3232352							325,46				Transcribed locus		Hs.455020	ou36d12.x1 Soares_NFL_T_GBC_S1 Homo sapiens cDNA clone IMAGE:1628375 3-, mRNA sequence	3232352	AI018016			-1.25439	0.379779	-0.887853	0.416779	4.25095	48	0	0	0	-1.33487	-0.855452	-0.576298	-1.27001	NaN	-1.41756	-0.855847	-1.88062	-1.13198	-1.13137	-1.34446	-1.04772	-1.61635	-1.50066	-1.28341	-0.666126	-0.894835	-1.8421	-1.46737	-1.23904	-1.79164
27191	1009793							325,76				Transcribed locus		Hs.673041	yr09f01.s1 Soares fetal liver spleen 1NFLS Homo sapiens cDNA clone IMAGE:204793 3-, mRNA sequence	1009793	H56961			1.1467	0.370752	0.781747	0.360826	4.521	45	0	0	0	1.85451	0.719829	0.476494	1.10632	0.819253	1.07945	0.869426	1.50425	0.921345	0.984012	NaN	0.927584	1.11733	1.05834	1.36909	0.755571	0.897954	1.35439	1.45978	1.56371	1.12448
27223	3148887	D	TRAPPC9	trafficking protein particle complex 9	Plasma Membrane	other		326104				Transcribed locus		Hs.116828	oo44h07.s1 NCI_CGAP_Lu5 Homo sapiens cDNA clone IMAGE:1569085 3-, mRNA sequence	3148887	AA973707			-0.0423966	0.222727	0.109923	0.31209	2.72744	64	0	0	0	NaN	0.096705	0.140237	-0.403117	-0.0780475	-0.336167	-0.0440008	-0.238565	0.0707576	-0.162387	-0.264788	-0.00938255	0.0667902	0.0298462	-0.472978	NaN	0.0943809	0.031261	-0.478109	0.201171	0.00324673
27238	761342							326,20				Transcribed locus, moderately similar to XP_523598.2 tousled-like kinase 2 ...		Hs.633737	yf22g11.s1 Soares fetal liver spleen 1NFLS Homo sapiens cDNA clone IMAGE:127652 3- similar to contains Alu repetitive element;contains MER22 repetitive element ;, mRNA sequence	761342	R09419			-0.300386	0.209844	-0.175867	0.211119	2.68914	47	0	0	0	-0.26217	-0.0818467	-0.177934	-0.136229	0.128967	0.0741397	-0.277172	-0.540356	-0.278189	-0.284793	-0.412005	0.0368542	-0.450721	-0.310102	NaN	-0.420365	-0.422524	-0.431147	-0.377325	-0.509885	-0.62939
27243	3751232		MACC1-AS1	MACC1 antisense RNA 1	Other	other		326,25				Transcribed locus		Hs.145104	qf50h01.x1 Soares_testis_NHT Homo sapiens cDNA clone IMAGE:1753489 3-, mRNA sequence	3751232	AI198626			0.352771	0.457886	0.09958	0.50592	2.27442	43	0	0	0	-0.250035	0.116368	-0.110666	0.231965	0.582331	-0.252555	0.0919429	0.704888	1.20308	-0.179702	NaN	0.656357	NaN	0.83888	0.501425	-0.167305	0.297134	1.16988	NaN	0.691013	0.156867
27332	3411887		GNB1L	G protein subunit beta 1 like	Cytoplasm	other		327105	chromosome 22 open reading frame 29///guanine nucleotide binding protein (G protein), beta polypeptide 1-like	C22orf29///GNB1L		Guanine nucleotide binding protein (G protein), beta polypeptide 1-like	GNB1L	Hs.105642	oz49b04.x1 Soares_NhHMPu_S1 Homo sapiens cDNA clone IMAGE:1678639 3-, mRNA sequence	3411887	AI077479	22q11.21///22q11.2	Chromosome 22, NC_000022.9 (18213669..18222339, complement)///Chromosome 22, NC_000022.9 (18155938..18222462, complement)	-0.807407	0.248224	-0.62067	0.257194	3.15689	40	0	0	0	NaN	-0.620885	NaN	-0.345836	-0.643655	-0.98498	-1.1914	-0.568878	-0.612851	-0.672358	-1.01227	-0.862666	-1.2808	-1.02736	-0.791115	-0.573917	-0.632921	-0.867525	-0.71582	NaN	-0.953488
27342	2658205							327,17				Transcribed locus		Hs.664622	zj72f11.s1 Soares_fetal_liver_spleen_1NFLS_S1 Homo sapiens cDNA clone IMAGE:460461 3- similar to contains element PTR5 repetitive element ;, mRNA sequence	2658205	AA677683			0.18613	0.205738	-0.0116966	0.204035	4.3954	46	0	0	0	0.521732	0.180186	-0.022073	0.100232	-0.0191668	0.294609	0.211192	0.0108988	0.137814	-0.00426539	0.258116	0.143852	0.438346	0.0915754	0.249031	0.132016	0.0455537	0.121835	-0.0491506	0.460345	NaN
27385	2216301							327,56							ab14c11.s1 Stratagene lung (#937210) Homo sapiens cDNA clone IMAGE:840788 3- similar to gb:S54005 THYMOSIN BETA-10 (HUMAN);, mRNA sequence	2216301	AA486085			-0.78476	0.195464	-0.638603	0.318859	2.88832	76	0	0	0	-0.531877	-0.685075	-0.986073	-1.02014	-0.697666	-0.924516	-0.790495	-0.507328	-0.651455	-0.572335	-0.709284	-1.04124	-0.484965	-1.03223	-0.752554	-0.634978	-0.440593	-0.849705	NaN	-0.9124	-0.531484
27479	2825326							328,43							ab57c06.s1 Stratagene lung carcinoma 937218 Homo sapiens cDNA clone IMAGE:844906 3-, mRNA sequence	2825326	AA773755			-0.0745667	0.20248	0.0838116	0.31551	3.04318	74	0	0	0	-0.34	-0.068447	0.134784	-0.10895	-0.0449689	-0.277548	0.277043	-0.0602152	-0.0929363	-0.017774	0.0666069	-0.0258935	NaN	0.0580364	-0.0562962	0.25856	-0.282806	-0.173688	0.20762	0.136625	-0.386905
27503	2178232		TNPO3	transportin 3	Cytoplasm	other		328,65				Transcribed locus		Hs.667505	aa17g05.s1 Soares_NhHMPu_S1 Homo sapiens cDNA clone IMAGE:813560 3-, mRNA sequence	2178232	AA455456			0.118577	0.145756	0.201579	0.148938	2.57437	48	0	0	0	0.183215	0.126379	-0.0696592	0.0919254	0.54051	-0.000696	-0.143732	0.224203	0.438885	0.203804	0.0230487	NaN	0.264986	0.173956	0.12546	0.128043	0.129141	0.116398	-0.0560805	0.0199456	0.0795597
27542	786803							329,10							yh60h02.s1 Soares placenta Nb2HP Homo sapiens cDNA clone IMAGE:134163 3-, mRNA sequence	786803	R30960			0.063931	0.16237	0.190885	0.243007	3.1619	73	0	0	0	0.132508	0.0224224	0.208383	-0.279605	0.307607	0.23342	0.0130758	0.0454959	0.093888	0.239825	0.133257	0.121091	0.0294241	-0.284972	0.342107	-0.241275	0.0184616	0.101119	0.0642978	0.21755	0.00159103
27623	3040059							329,76				Transcribed locus		Hs.434930	oj79d04.s1 Soares_NFL_T_GBC_S1 Homo sapiens cDNA clone IMAGE:1504519 3-, mRNA sequence	3040059	AA904936			-0.305142	0.325647	-0.471288	0.256556	2.48524	41	0	0	0	-0.384091	-0.369215	-0.137996	-0.758061	1.1234	-0.392481	-0.165779	-0.574222	-0.249012	-0.321237	-0.441971	-0.301251	-0.224475	-0.673621	-0.419135	-0.490381	-0.257152	-0.253326	-0.614939	-0.107133	-0.30026
27695	2569442							33,43	chromodomain helicase DNA binding protein 7	CHD7	55636	Chromodomain helicase DNA binding protein 7	CHD7	Hs.20395	ab63e11.s1 Stratagene lung carcinoma 937218 Homo sapiens cDNA clone IMAGE:845516 3-, mRNA sequence	2569442	AA644224	8q12.2	Chromosome 8, NC_000008.9 (61753893..61942019)	0.27717	0.442729	-0.0267761	0.426515	2.86668	32	0	0	0	0.381501	0.101442	0.791234	NaN	NaN	0.877408	0.10331	-0.815198	NaN	-0.240096	0.456736	-0.241221	NaN	-0.176364	0.157361	NaN	NaN	0.386609	0.809183	0.833198	-0.122108
27716	1119100							33,62				Transcribed locus		Hs.694934	yx09a02.s1 Soares melanocyte 2NbHM Homo sapiens cDNA clone IMAGE:261194 3-, mRNA sequence	1119100	H98215			-3.7114	0.842614	-3.22167	0.783063	2.75072	45	0	0	0	-4.37975	-3.53168	-2.49818	-3.5995	-2.79171	-3.72573	-2.78615	-4.16466	-3.22039	-4.37476	-4.45825	-3.30275	-5.51772	-4.27191	-3.5869	-4.01921	-2.33116	-4.6682	-4.20222	-3.75615	-4.29528
27731	2188331		SCCPDH	saccharopine dehydrogenase (putative)	Cytoplasm	other		33,76	saccharopine dehydrogenase (putative)	SCCPDH	51097	Saccharopine dehydrogenase (putative)	SCCPDH	Hs.498397	zx98a12.s1 Soares_NhHMPu_S1 Homo sapiens cDNA clone IMAGE:811774 3-, mRNA sequence	2188331	AA463447	1q44	Chromosome 1, NC_000001.9 (244954001..244998062)	-0.739556	0.248406	-0.592105	0.31436	2.56515	61	0	0	0	-0.593661	-0.667332	-0.778448	-0.80284	-0.739077	-0.446054	-0.97166	-0.634427	-0.544318	-0.387571	-0.775638	-0.992311	-1.12494	-0.665081	-0.686168	-0.600611	-0.586587	-0.754417	-0.426209	-1.27293	-0.474742
27741	986733							33,85							yq69a04.r1 Soares fetal liver spleen 1NFLS Homo sapiens cDNA clone IMAGE:201006 5-, mRNA sequence	986733	H48346			0.318383	0.526111	-0.0576093	0.42807	3.4683	41	0	0	0	0.41164	-0.0626144	-0.135232	0.0176555	0.204182	0.330718	-0.162033	0.940287	0.934458	-0.668412	-0.306658	-0.112426	0.971194	0.300484	0.33627	-0.435974	0.486724	0.832845	-0.225942	0.954642	0.685642
27769	733677		PER1	period circadian clock 1	Nucleus	other	avibactam	330,12	period homolog 1 (Drosophila)	PER1	5187	Period homolog 1 (Drosophila)	PER1	Hs.445534	ye39c07.s1 Soares fetal liver spleen 1NFLS Homo sapiens cDNA clone IMAGE:120108 3- similar to contains PTR7 repetitive element ;, mRNA sequence	733677	T95053	17p13.1-p12	Chromosome 17, NC_000017.9 (7984515..7996427, complement)	0.239016	0.312705	0.0433371	0.34917	2.82255	53	0	0	0	0.563356	-0.13506	0.335459	-0.105273	0.260207	0.18048	-0.138282	-0.176929	-0.126831	0.355343	0.396539	0.613361	0.0144897	-0.296059	0.605378	0.554292	0.295435	0.187266	0.0952357	0.498621	-0.00541827
27812	3298620		FAM133B	family with sequence similarity 133 member B	Other	other		330,51	similar to RIKEN cDNA 5830415L20///family with sequence similarity 133, member B	LOC401015///FAM133B		Family with sequence similarity 133, member B	FAM133B	Hs.489105	an21b06.x1 Gessler Wilms tumor Homo sapiens cDNA clone IMAGE:1699283 3-, mRNA sequence	3298620	AI049503	2q24.1///7q21.2	Chromosome 2, NC_000002.10 (157943237..157945261, complement)///Chromosome 7, NC_000007.12 (92028008..92057642, complement)	0.119889	0.231613	-0.104771	0.209473	4.04568	32	0	0	0	0.226996	NaN	0.204497	-0.249361	NaN	-0.0646125	-0.0670562	NaN	0.144007	-0.201766	-0.0650491	-0.34304	NaN	0.228648	NaN	0.0819712	0.358925	-0.0114201	0.0390087	0.292363	0.40425
27824	2229568		COPS2	COP9 signalosome subunit 2	Cytoplasm	other		330,62	COP9 constitutive photomorphogenic homolog subunit 2 (Arabidopsis)	COPS2	9318	COP9 constitutive photomorphogenic homolog subunit 2 (Arabidopsis)	COPS2	Hs.369614	zx70h10.s1 Soares_total_fetus_Nb2HF8_9w Homo sapiens cDNA clone IMAGE:796867 3-, mRNA sequence	2229568	AA496247	15q21.2	Chromosome 15, NC_000015.8 (47206834..47235077, complement)	-0.158929	0.185482	-0.0335149	0.216006	2.94629	54	0	0	0	-0.136569	-0.072455	-0.245344	-0.369651	NaN	-0.0331338	-0.0896347	-0.347185	-0.437256	0.153739	-0.257665	0.201756	-0.33232	-0.127598	-0.0651226	0.0450243	-0.377613	-0.174746	-0.32542	-0.317155	-0.178462
27828	2825658		DNTTIP2	deoxynucleotidyltransferase terminal interacting protein 2	Nucleus	other		330,66	deoxynucleotidyltransferase, terminal, interacting protein 2	DNTTIP2	30836	Deoxynucleotidyltransferase, terminal, interacting protein 2	DNTTIP2	Hs.85769	ae74e02.s1 Stratagene schizo brain S11 Homo sapiens cDNA clone IMAGE:969914 3- similar to TR:Q12987 Q12987 ACIDIC 82 KDA PROTEIN. ;, mRNA sequence	2825658	AA772816	1p22.1	Chromosome 1, NC_000001.9 (94107924..94117330, complement)	0.145312	0.175802	0.0224443	0.209103	3.03676	55	0	0	0	0.231732	0.00620841	0.0148748	-0.00175865	-0.0414906	0.00379626	-0.0375711	0.202617	0.345312	-0.00525378	-0.0610709	NaN	0.153475	0.425001	0.37473	0.0937602	0.347244	0.0731396	0.0634557	0.308303	0.256066
27913	3090158							331,45				Transcribed locus		Hs.126963	ol91f06.s1 NCI_CGAP_Kid5 Homo sapiens cDNA clone IMAGE:1536995 3-, mRNA sequence	3090158	AA933890			-0.214647	0.273083	0.0252201	0.347699	3.29213	46	0	0	0	0.0829948	NaN	-0.160037	-0.0413435	-0.134245	-0.307862	0.0838707	NaN	0.0540843	NaN	-0.555701	-0.350306	-0.574406	NaN	-0.660797	NaN	-0.558638	-0.0361468	NaN	-0.226573	-0.16479
27918	1492289							331,5				Transcribed locus		Hs.597951	ze92c03.s1 Soares_fetal_heart_NbHH19W Homo sapiens cDNA clone IMAGE:366436 3-, mRNA sequence	1492289	AA026388			0.751148	0.243697	0.451214	0.334037	4.9566	57	0	0	0	1.2605	0.528836	0.574954	0.868625	0.765442	0.878714	0.604226	0.82145	0.719977	0.659716	0.913419	0.766627	0.564645	0.7127	0.738041	NaN	0.796111	0.656581	0.813616	NaN	NaN
27965	2051238		TM9SF3	transmembrane 9 superfamily member 3	Cytoplasm	transporter		331,92				Transcribed locus		Hs.593173	zt58f10.s1 Soares_testis_NHT Homo sapiens cDNA clone IMAGE:726571 3-, mRNA sequence	2051238	AA398129			-0.146402	0.250494	-0.323302	0.273373	3.15624	50	0	0	0	-0.144197	0.219545	-0.427027	-0.175998	0.113653	-0.117351	-0.259057	-0.106886	-0.366842	-0.231871	-0.611638	-0.337689	-0.0528194	-0.236842	-0.132546	-0.371867	-0.0616662	-0.419393	-0.250919	-0.0645168	0.354863
27970	2458309		LOC642929	general transcription factor II, i pseudogene	Other	other		331,97				Clone HLS_IMAGE_1031047 mRNA sequence		Hs.584288	af08d04.s1 Soares_testis_NHT Homo sapiens cDNA clone IMAGE:1031047 3-, mRNA sequence	2458309	AA609881			-0.249878	0.208306	-0.0973013	0.229356	3.17561	50	0	0	0	-0.680234	-0.283022	-0.0503309	0.0375719	0.112815	-0.12741	-0.43846	-0.197405	-0.0890216	-0.421985	-0.313048	-0.0784611	-0.206411	-0.0785963	-0.626369	-0.0581594	-0.29623	-0.276047	-0.416748	0.0213182	-0.349054
27986	1125199							332,13				CDNA FLJ42101 fis, clone TESOP2006704		Hs.658719	yx44g05.s1 Soares melanocyte 2NbHM Homo sapiens cDNA clone IMAGE:264632 3-, mRNA sequence	1125199	N20244			0.428623	0.186926	0.322393	0.166392	2.71188	44	0	0	0	0.595254	0.341516	0.307311	0.41147	0.54567	0.591486	0.400746	0.265559	0.0350239	0.4185	0.599432	0.298447	0.201431	0.271243	0.297344	0.430722	0.132655	0.542438	0.552684	0.403542	0.541127
28078	1920260		LARGE2	LARGE xylosyl- and glucuronyltransferase 2	Cytoplasm	enzyme		332,97	glycosyltransferase-like 1B	GYLTL1B	120071	Glycosyltransferase-like 1B	GYLTL1B	Hs.86543	zs80e06.s1 NCI_CGAP_GCB1 Homo sapiens cDNA clone IMAGE:703810 3-, mRNA sequence	1920260	AA278321	11p11.2	Chromosome 11, NC_000011.8 (45899772..45907223)	-0.0524101	0.332808	0.126771	0.338806	2.24184	37	0	0	0	0.227497	0.283143	0.139158	NaN	-0.206372	0.195086	0.0113977	-0.00697558	-0.295189	-0.675772	0.0368157	-0.0737854	0.531785	0.0735427	0.188635	NaN	0.056376	NaN	NaN	0.259892	-0.144263
28115	1319589							333,32							zc13b12.s1 Soares_parathyroid_tumor_NbHPA Homo sapiens cDNA clone IMAGE:322175 3- similar to contains LTR2.t3 LTR2 repetitive element ;, mRNA sequence	1319589	W37778			-0.38584	0.313565	-0.181405	0.316195	2.95783	47	0	0	0	0.0764849	-0.297117	-0.566964	-0.417797	-0.51895	-0.498119	-0.65394	-0.733226	-0.17193	-0.287135	-0.768837	0.247631	NaN	-0.0222643	-0.591136	0.00870012	-0.375336	-0.578185	-0.973869	-0.489928	-0.500475
28124	2805522		AASDHPPT	aminoadipate-semialdehyde dehydrogenase-phosphopantetheinyl transferase	Cytoplasm	enzyme		333,40	aminoadipate-semialdehyde dehydrogenase-phosphopantetheinyl transferase	AASDHPPT	60496	Aminoadipate-semialdehyde dehydrogenase-phosphopantetheinyl transferase	AASDHPPT	Hs.524009	zg42f11.s1 Soares_pineal_gland_N3HPG Homo sapiens cDNA clone IMAGE:396045 3-, mRNA sequence	2805522	AA757659	11q22	Chromosome 11, NC_000011.8 (105453502..105474629)	-0.323809	0.167504	-0.194398	0.227394	3.24492	66	0	0	0	-0.493675	-0.336496	-0.350787	-0.104792	-0.346663	-0.45467	-0.357315	0.0333495	-0.0542169	-0.530127	-0.3847	-0.423212	-0.149568	-0.443753	-0.421959	-0.326329	-0.24428	-0.344665	-0.236431	-0.483348	0.0406417
28152	2984817		HFE	hemochromatosis	Plasma Membrane	transmembrane receptor		333,66	hemochromatosis	HFE	3077	Hemochromatosis	HFE	Hs.233325	nr14d03.s1 NCI_CGAP_Co10 Homo sapiens cDNA clone IMAGE:1161797 3- similar to contains element MER36 repetitive element ;, mRNA sequence	2984817	AA876054	6p21.3	Chromosome 6, NC_000006.10 (26195427..26205038)	-0.1151	0.218783	-0.241362	0.284142	2.40969	56	0	0	0	0.0911856	-0.0271394	-0.289709	0.0489807	-0.0341185	0.194895	-0.306194	-0.545705	-0.599312	-0.456654	-0.164804	NaN	NaN	-0.0680044	-0.0736774	0.00220935	-0.101236	0.0480613	-0.160885	0.214452	-0.433339
28179	1229300							333,90				Transcribed locus		Hs.659764	yz99g04.s1 Soares melanocyte 2NbHM Homo sapiens cDNA clone IMAGE:291222 3-, mRNA sequence	1229300	N72196			0.433036	0.309109	0.223729	0.307142	3.08887	46	0	0	0	0.833952	0.2946	0.1758	0.744421	0.0379558	0.215281	0.131426	0.289744	0.029888	0.335344	1.06118	0.137824	0.477549	0.298907	0.329737	0.547439	0.269616	0.462915	1.17267	0.412989	0.667558
28226	2113243		DSCR8	Down syndrome critical region 8 (non-protein coding)	Other	other		334,35	Down syndrome critical region gene 8	DSCR8	84677	Down syndrome critical region gene 8	DSCR8	Hs.192371	zw67f09.s1 Soares_testis_NHT Homo sapiens cDNA clone IMAGE:781289 3-, mRNA sequence	2113243	AA429944	21q22.2	Chromosome 21, NC_000021.7 (38415437..38450475)	-1.31123	0.380252	-1.03286	0.455564	2.92187	47	0	0	0	-1.74173	-1.1388	-0.799635	NaN	-0.541763	-1.56228	-1.22809	-1.68294	-0.736013	-1.71987	NaN	-1.38123	NaN	-1.31977	-1.43784	NaN	-0.858203	-1.32385	-1.54638	-1.3001	-2.15992
28272	3232605		RAPGEF6	Rap guanine nucleotide exchange factor 6	Plasma Membrane	other		334,77	Rap guanine nucleotide exchange factor (GEF) 6	RAPGEF6	51735	Rap guanine nucleotide exchange factor (GEF) 6	RAPGEF6	Hs.483329	ov32h12.x1 Soares_testis_NHT Homo sapiens cDNA clone IMAGE:1639079 3-, mRNA sequence	3232605	AI018807	5q31.1	Chromosome 5, NC_000005.8 (130789500..130998828, complement)	0.595754	0.421716	0.282043	0.315746	3.15723	26	0	0	0	0.840968	0.0689013	0.117965	1.18327	NaN	0.731951	0.327725	NaN	0.861992	0.0504359	NaN	0.408767	NaN	0.713795	NaN	0.926794	0.466957	0.833749	0.649005	0.976061	0.774211
28283	986448							334,87							yq69f12.s1 Soares fetal liver spleen 1NFLS Homo sapiens cDNA clone IMAGE:201071 3- similar to contains Alu repetitive element;, mRNA sequence	986448	R99847			1.00624	0.833816	0.36845	0.553263	3.19441	24	0	0	0	1.68551	1.23318	0.0759169	NaN	0.651886	0.163759	0.0329461	-0.0711797	NaN	NaN	NaN	0.229832	NaN	NaN	0.62785	NaN	1.14933	1.29683	NaN	1.53383	1.80366
28380	3240150		MDN1	midasin AAA ATPase 1	Nucleus	other		335,77	MDN1, midasin homolog (yeast)	MDN1	23195	MDN1, midasin homolog (yeast)	MDN1	Hs.529948	ov38f02.x1 Soares_testis_NHT Homo sapiens cDNA clone IMAGE:1639611 3-, mRNA sequence	3240150	AI024537	6q15	Chromosome 6, NC_000006.10 (90409952..90586163, complement)	-0.409021	0.217653	-0.535311	0.208869	2.64106	42	0	0	0	-0.49935	-0.429377	-0.320828	-0.448381	-1.03886	-0.413309	-0.343135	NaN	-0.228307	-0.245316	-0.603421	-0.876121	-0.480533	-0.347774	-0.310796	-0.281282	-0.0861202	-0.493129	-0.102896	-0.219128	-0.251928
28400	2115480		GDPD5	glycerophosphodiester phosphodiesterase domain containing 5	Plasma Membrane	enzyme		335,95	glycerophosphodiester phosphodiesterase domain containing 5	GDPD5	81544	Glycerophosphodiester phosphodiesterase domain containing 5	GDPD5	Hs.503297	zw80d03.s1 Soares_testis_NHT Homo sapiens cDNA clone IMAGE:782501 3-, mRNA sequence	2115480	AA431772	11q13.4-q13.5	Chromosome 11, NC_000011.8 (74823334..74914515, complement)	-0.219408	0.210165	-0.370319	0.25722	3.10918	55	0	0	0	-0.354129	-0.0306368	-0.25662	-0.416746	-0.345379	-0.286944	-0.363541	-0.221287	-0.0759669	-0.499275	-0.573828	-0.398333	-0.0515822	0.17899	-0.0111918	-0.0166056	-0.0581447	-0.204242	-0.65515	0.143932	-0.0691718
28409	0							336102								0				-1.56623	0.387746	-1.26539	0.436453	3.36774	50	0	0	0	-1.1545	-1.4817	-1.78749	-1.92126	-1.33253	-1.88307	-1.58246	-2.47111	-1.50503	-1.23893	NaN	-1.52104	-1.33865	-1.71453	-1.09929	-1.01567	-1.39681	-1.32864	-1.45101	-1.85144	-1.76956
28445	795089							336,38				Transcribed locus		Hs.654937	yf61a05.s1 Soares infant brain 1NIB Homo sapiens cDNA clone IMAGE:26564 3-, mRNA sequence	795089	R37633			0.226834	0.209796	0.0775551	0.238008	3.17646	55	0	0	0	0.595189	0.32905	0.198599	0.228499	-0.176526	0.213781	0.193757	0.398694	0.380886	0.00375902	-0.2922	0.0905217	0.0807374	-0.0406869	0.122893	0.434932	0.0391549	0.106653	0.323767	0.5734	0.345758
28560	2987445							337,44				CDNA: FLJ22769 fis, clone KAIA1316		Hs.596272	oe67h10.s1 NCI_CGAP_Lu5 Homo sapiens cDNA clone IMAGE:1416739 3-, mRNA sequence	2987445	AA878480			0.0426698	0.191375	0.185501	0.262253	3.08269	63	0	0	0	0.00958601	-0.142386	0.0469219	-0.145516	NaN	-0.0322909	0.0508915	-0.0726109	0.164309	0.267258	-0.213185	0.0839199	0.379367	0.0633312	0.174211	0.157873	0.0306927	-0.225614	-0.0580322	-0.193097	-0.308354
28578	1727976		UPF1	UPF1, RNA helicase and ATPase	Nucleus	enzyme		337,60	UPF1 regulator of nonsense transcripts homolog (yeast)	UPF1	5976	UPF1 regulator of nonsense transcripts homolog (yeast)	UPF1	Hs.515266	zo54f08.s1 Stratagene pancreas (#937208) Homo sapiens cDNA clone IMAGE:590727 3-, mRNA sequence	1727976	AA156342	19p13.2-p13.11	Chromosome 19, NC_000019.8 (18803744..18840039)	0.0718512	0.155719	0.202323	0.189593	3.67701	58	0	0	0	0.191142	0.184092	-0.0985428	-0.187356	0.180691	0.10178	0.11739	-0.00477801	-0.0599781	0.308904	0.213262	0.120054	-0.0115219	-0.0709097	0.399817	0.272574	0.0543108	0.360307	0.219324	-0.091941	0.00642235
28598	3803343		CUL1	cullin 1	Nucleus	enzyme		337,79	cullin 1	CUL1	8454	Cullin 1	CUL1	Hs.146806	qg91c10.x1 Soares_NFL_T_GBC_S1 Homo sapiens cDNA clone IMAGE:1842546 3-, mRNA sequence	3803343	AI221140	7q36.1	Chromosome 7, NC_000007.12 (148026866..148129135)	0.205273	0.322303	-0.0209578	0.28302	3.29156	42	0	0	0	0.572006	0.320966	0.0650686	-0.178434	-0.238829	-0.0327081	-0.179908	0.144948	0.142771	-0.422367	0.359852	-0.0310127	0.216477	0.287705	0.762107	0.240828	0.208713	0.650491	0.241585	0.464436	0.902936
28703	3076234							338,76				Transcribed locus		Hs.602685	om19f11.s1 Soares_NFL_T_GBC_S1 Homo sapiens cDNA clone IMAGE:1541517 3-, mRNA sequence	3076234	AA927337			0.571517	0.310452	0.399708	0.352154	2.43161	53	0	0	0	0.697337	0.345031	0.210826	0.355395	0.904789	0.684074	0.176374	0.68483	0.413276	0.669496	0.819504	0.6599	1.43572	0.584202	0.161303	NaN	0.106851	0.507149	0.703874	1.20356	0.659843
28707	2524537		TMED8	transmembrane p24 trafficking protein family member 8	Other	other		338,8	transmembrane emp24 protein transport domain containing 8	TMED8	283578	Transmembrane emp24 protein transport domain containing 8	TMED8	Hs.26403	ae60h08.s1 Stratagene lung carcinoma 937218 Homo sapiens cDNA clone IMAGE:951327 3-, mRNA sequence	2524537	AA620598	14q24.3	Chromosome 14, NC_000014.7 (76877867..76913149, complement)	-0.166851	0.184931	-0.033118	0.215256	3.22047	55	0	0	0	-0.150525	-0.257639	-0.226488	-0.246604	0.1626	-0.203412	-0.0576829	-0.363529	-0.22395	-0.148358	0.0482148	0.0545546	-0.13089	-0.11434	-0.339806	0.0129712	-0.273841	-0.209937	-0.29724	-0.231519	-0.656884
28730	1188168							339,10							yy83d01.s1 Soares_multiple_sclerosis_2NbHMSP Homo sapiens cDNA clone IMAGE:280129 3-, mRNA sequence	1188168	N47002			0.0350268	0.299289	0.258626	0.312236	3.05088	35	0	0	0	-0.149687	0.046784	-0.00560622	NaN	0.193849	-0.0685685	-0.176615	-0.00404812	0.332111	NaN	NaN	-0.109365	NaN	-0.0707389	-0.0796967	NaN	-0.298044	-0.220273	NaN	-0.298871	0.664192
28745	863410							339,16				Transcribed locus		Hs.595512	yj24h05.s1 Soares placenta Nb2HP Homo sapiens cDNA clone IMAGE:149721 3- similar to contains Alu repetitive element;contains L1 repetitive element ;, mRNA sequence	863410	H00477			0.198489	0.228509	0.0253711	0.235972	3.43958	52	0	0	0	0.376868	0.0326422	0.00364237	-0.126894	0.0664325	0.491272	0.328405	-0.335833	-0.0356418	0.0975202	0.362004	0.206433	0.613776	0.473009	0.311038	0.287052	-0.0237577	0.271275	0.224475	0.0977275	0.274938
28766	821684		LOC257396	uncharacterized LOC257396	Other	other		339,35	hypothetical protein LOC257396	LOC257396	257396	Hypothetical protein LOC257396	LOC257396	Hs.12326	yc86h11.s1 Soares infant brain 1NIB Homo sapiens cDNA clone IMAGE:23063 3-, mRNA sequence	821684	R45284	5q11.2	Chromosome 5	-0.26919	0.239519	-0.0742402	0.323172	3.43468	65	0	0	0	-0.250912	-0.188826	-0.211809	-0.231455	-0.222362	-0.466027	0.0335722	0.079966	-0.35386	-0.341316	-0.248138	-0.0505291	0.484103	-0.371167	-0.493149	-0.273481	-0.0633887	-0.59099	-0.270784	-0.476547	-0.611642
28818	907260		NR4A3	nuclear receptor subfamily 4 group A member 3	Nucleus	ligand-dependent nuclear receptor		339,82	nuclear receptor subfamily 4, group A, member 3	NR4A3	8013	Nuclear receptor subfamily 4, group A, member 3	NR4A3	Hs.279522	yp46c03.s1 Soares retina N2b4HR Homo sapiens cDNA clone IMAGE:190468 3-, mRNA sequence	907260	H37761	9q22	Chromosome 9, NC_000009.10 (101623958..101668994)	0.77527	0.461691	0.447381	0.425213	3.25827	41	0	0	0	1.13189	0.796505	0.34545	0.946739	0.349292	0.321734	-0.222708	0.743482	0.633064	0.723154	1.35363	0.987841	NaN	0.225474	1.13379	0.470092	0.872866	0.490473	0.254158	1.16849	1.37147
28830	795817		RAB11FIP3	RAB11 family interacting protein 3	Cytoplasm	other		339,93	RAB11 family interacting protein 3 (class II)	RAB11FIP3	9727	RAB11 family interacting protein 3 (class II)	RAB11FIP3	Hs.531642	yc94c08.s1 Soares infant brain 1NIB Homo sapiens cDNA clone IMAGE:23794 3- similar to gb|M19136|PFARGA1 P.falciparum 5S rRNA gene, clone (rRNA);, mRNA sequence	795817	R38361	16p13.3	Chromosome 16, NC_000016.8 (415669..512482)	-0.0843803	0.170466	0.0224316	0.225996	2.63859	60	0	0	0	0.0245406	-0.039983	0.11279	-0.265458	-0.0876498	-0.0508734	0.246937	-0.210589	-0.359459	0.108621	-0.0224984	0.0505555	0.115169	-0.190845	0.0209443	-0.394426	0.0513733	-0.127742	0.00266578	-0.129694	0.0626076
28957	763952							340,12							yf41f08.s1 Soares fetal liver spleen 1NFLS Homo sapiens cDNA clone IMAGE:129447 3- similar to gb|L13708|HUMSCALUF Human scRNA molecule, transcribed from Alu (rRNA); gb:X54156_rna1 CELLULAR TUMOR ANTIGEN P53 (HUMAN);contains Alu repetitive element;, mRNA s	763952	R11217			0.928818	0.242374	0.685464	0.278885	4.47929	55	0	0	0	1.16535	0.543432	0.686492	0.722423	0.653818	0.978272	1.16305	1.0998	1.05777	0.722077	0.821076	0.983776	1.05084	1.04448	1.25247	0.752528	0.688846	1.14079	1.02475	1.07825	1.09232
28989	2079558		ZNF287	zinc finger protein 287	Nucleus	transcription regulator		340,41	zinc finger protein 287	ZNF287	57336	Zinc finger protein 287	ZNF287	Hs.99724	zv01e12.s1 NCI_CGAP_GCB1 Homo sapiens cDNA clone IMAGE:746254 3-, mRNA sequence	2079558	AA417757	17p11.2	Chromosome 17, NC_000017.9 (16395426..16413189, complement)	0.512687	0.281299	0.381834	0.274022	2.17726	47	0	0	0	0.493214	0.282828	0.353131	0.593417	0.450974	0.609276	0.362273	0.468011	1.35607	-0.01286	0.175387	0.0307554	0.857051	0.44651	0.915077	0.68561	0.732013	0.727263	0.326981	0.69896	0.573619
28993	3127685							340,45				Transcribed locus		Hs.413205	op12h03.s1 NCI_CGAP_Co12 Homo sapiens cDNA clone IMAGE:1575509 3- similar to contains L1 repetitive element ;, mRNA sequence	3127685	AA961131			-1.49687	0.324525	-1.2459	0.320915	3.5841	48	0	0	0	-1.43932	-1.45862	-1.61361	-1.70103	-1.53001	-1.55461	-0.885297	-1.90467	-1.3981	-1.22779	-1.77719	-1.25471	-1.66084	-1.20809	-1.17736	-1.2178	-1.46441	-0.833331	-2.01637	-1.668	-1.71404
28999	3246008							340,50							ov88h07.x1 Soares_testis_NHT Homo sapiens cDNA clone IMAGE:1644445 3-, mRNA sequence	3246008	AI028699			-0.48062	0.29646	-0.688953	0.287816	3.23905	45	0	0	0	-0.305073	-0.563484	-0.417429	-0.777749	-0.745804	-0.9823	-0.292338	-0.423661	-0.509011	-0.741825	-0.637446	-0.527553	-0.596753	-0.428763	-0.175306	-0.748975	0.0040577	-0.353686	-1.03056	-0.443394	-0.458104
29071	3147032		ASCL1	achaete-scute family bHLH transcription factor 1	Nucleus	transcription regulator		341,18							op95f08.s1 NCI_CGAP_Lu5 Homo sapiens cDNA clone IMAGE:1584615 3- similar to SW:ASH1_RAT P19359 ACHAETE-SCUTE HOMOLOG 1. ;contains element TAR1 repetitive element ;, mRNA sequence	3147032	AA971742			-0.068746	0.24098	0.139251	0.326326	3.21158	57	0	0	0	0.00243346	-0.490823	-0.10283	-0.6112	-0.016137	0.202115	-0.297678	-0.304404	-0.0810492	NaN	-0.103366	-0.0945365	0.1188	NaN	0.131554	NaN	NaN	0.27868	-0.238474	-0.118645	NaN
29087	1140146		ANKRD28	ankyrin repeat domain 28	Cytoplasm	other		341,32	ankyrin repeat domain 28	ANKRD28	23243	Ankyrin repeat domain 28	ANKRD28	Hs.335239	yx84g07.s1 Soares melanocyte 2NbHM Homo sapiens cDNA clone IMAGE:268476 3-, mRNA sequence	1140146	N25798	3p24.3	Chromosome 3, NC_000003.10 (15683747..15876057, complement)	-0.0529706	0.315981	-0.291455	0.365336	3.362	55	0	0	0	0.213923	-0.14851	-0.113357	-0.339847	-0.316827	-0.222043	-0.0468069	-0.00146713	-0.831404	-0.448906	0.0531235	-0.0715306	0.456564	-0.13582	0.209382	-0.0908211	0.050722	-0.187163	-0.197773	0.603129	0.378854
29106	1229360							341,5				Transcribed locus		Hs.605642	za02a04.s1 Soares melanocyte 2NbHM Homo sapiens cDNA clone IMAGE:291342 3-, mRNA sequence	1229360	N72256			0.408216	0.323979	0.666176	0.343314	3.63992	51	0	0	0	0.489039	0.654742	0.505415	0.983158	0.582093	1.01836	0.889866	0.50863	-0.115268	0.341937	0.922323	-0.0277319	0.766667	0.306844	-0.0548542	0.211436	0.146811	0.31975	0.428209	0.264227	0.0776371
29166	3047646							342103							ol05g02.s1 NCI_CGAP_Lu5 Homo sapiens cDNA clone IMAGE:1522610 3- similar to TR:O00597 O00597 CYTOCHROME C-LIKE POLYPEPTIDE. ;contains LTR5.b3 LTR5 repetitive element ;, mRNA sequence	3047646	AA908241			-0.541322	0.205763	-0.233757	0.365369	5.33931	77	0	0	0	NaN	-0.530309	NaN	-0.28706	-0.0411974	-0.44302	-0.436141	-0.830133	-0.394937	-0.646639	-0.763637	-0.202537	-0.648579	-0.591238	-0.46058	-0.49061	-0.519621	-0.757128	-0.824843	-0.783819	-0.849446
29199	1547830		TSPAN12	tetraspanin 12	Plasma Membrane	other		342,36	tetraspanin 12	TSPAN12	23554	Tetraspanin 12	TSPAN12	Hs.16529	zf18c09.s1 Soares_fetal_heart_NbHH19W Homo sapiens cDNA clone IMAGE:377296 3-, mRNA sequence	1547830	AA055491	7q31.31	Chromosome 7, NC_000007.12 (120214610..120285413, complement)	0.0700047	0.229432	-0.119178	0.263213	3.61726	53	0	0	0	-0.265463	-0.16145	-0.183414	0.103851	0.291387	-0.0902082	-0.170153	0.143584	0.206442	0.443438	0.287626	-0.194755	0.127536	0.39661	-0.0397469	-0.0482296	0.0737798	-0.210972	0.584229	0.472993	NaN
29214	1186280		ZNF322	zinc finger protein 322	Cytoplasm	other		342,5				Clone HLS_IMAGE_282884 mRNA sequence		Hs.699547	yz12g11.s1 Soares_multiple_sclerosis_2NbHMSP Homo sapiens cDNA clone IMAGE:282884 3-, mRNA sequence	1186280	N45114			-0.527544	0.403617	-0.298004	0.294251	2.77364	37	0	0	0	-0.578458	-0.258724	-0.412032	NaN	0.19603	-0.448824	0.0479443	-0.384353	-0.4151	-0.115251	-0.164929	-0.333723	-1.15634	-0.25982	-1.05345	-0.891877	-0.810422	-1.46071	-0.154557	-0.783457	-1.18066
29224	1162615		CDK5R2	cyclin dependent kinase 5 regulatory subunit 2	Nucleus	other		342,59	cyclin-dependent kinase 5, regulatory subunit 2 (p39)	CDK5R2	8941	Cyclin-dependent kinase 5, regulatory subunit 2 (p39)	CDK5R2	Hs.158460	yy49a05.s1 Soares_multiple_sclerosis_2NbHMSP Homo sapiens cDNA clone IMAGE:276848 3-, mRNA sequence	1162615	N39408	2q35	Chromosome 2, NC_000002.10 (219532642..219535121)	0.109332	0.143595	-0.00394878	0.229501	3.09685	78	0	0	0	0.0108674	0.229479	0.0948794	0.202906	0.293694	-0.136773	0.00143703	0.189505	0.0879488	0.000104	0.224889	0.103823	0.407912	0.207696	0.123616	-0.00609404	0.0860963	0.364064	-0.0966384	-0.0618471	-0.0678809
29237	781538							342,70							yh50f02.s1 Soares placenta Nb2HP Homo sapiens cDNA clone IMAGE:133179 3-, mRNA sequence	781538	R25403			-0.129727	0.19081	-0.0159922	0.237357	2.55125	57	0	0	0	-0.335784	-0.204364	0.0759416	-0.510192	-0.0338153	0.14339	-0.0399629	-0.383607	-0.0266605	0.227313	-0.303331	-0.151752	-0.188619	-0.203991	-0.0659343	0.0124169	-0.116854	-0.266272	-0.0893913	-0.508119	NaN
29296	3918561							343,26							qm68f10.x1 Soares_placenta_8to9weeks_2NbHP8to9W Homo sapiens cDNA clone IMAGE:1893931 3-, mRNA sequence	3918561	AI280328			0.0529574	0.179443	-0.0953063	0.201529	3.42254	47	0	0	0	0.31234	-0.252745	0.0110166	0.0311271	NaN	0.103572	0.00278606	0.0134397	0.0880065	-0.189428	0.222591	0.155622	0.0617565	-0.0309811	0.156871	NaN	NaN	0.243129	-0.233118	-0.0330097	-0.038169
29322	1230990							343,5				Transcribed locus, strongly similar to NP_055524.3 specific protease 34 [Ho...		Hs.435667	yz79f08.s1 Soares_multiple_sclerosis_2NbHMSP Homo sapiens cDNA clone IMAGE:289287 3-, mRNA sequence	1230990	N73705			0.408625	0.187604	0.517226	0.230422	2.52787	59	0	0	0	0.749782	0.110865	0.310315	0.723001	0.533679	0.351426	0.454745	0.491502	0.421487	0.393243	0.533449	0.195643	0.14153	0.176072	0.326814	0.297184	0.31387	0.136403	0.823728	0.592989	0.466276
29333	2557481		NPC1	NPC intracellular cholesterol transporter 1	Cytoplasm	transporter		343,6	Niemann-Pick disease, type C1	NPC1	4864	Niemann-Pick disease, type C1	NPC1	Hs.464779	ac75g11.s1 Stratagene lung (#937210) Homo sapiens cDNA clone IMAGE:868484 3-, mRNA sequence	2557481	AA634267	18q11-q12	Chromosome 18, NC_000018.8 (19365461..19420426, complement)	-0.523647	0.223835	-0.385493	0.237266	2.82597	51	0	0	0	-0.540527	-0.320521	-0.42065	-0.582068	-0.360989	-0.526959	-0.561383	-0.53477	-0.524905	-0.66295	-0.219976	-0.123328	-0.857691	-0.586233	-0.77022	-0.586556	-0.213882	-0.409965	-0.533443	-0.666052	-0.859265
29338	1186389							343,64				Transcribed locus		Hs.659365	yz15c10.s1 Soares_multiple_sclerosis_2NbHMSP Homo sapiens cDNA clone IMAGE:283122 3-, mRNA sequence	1186389	N45223			-0.203139	0.386622	-0.511894	0.405141	3.30121	38	0	0	0	0.146446	0.176689	-0.684057	0.181899	-0.234662	-0.465026	-0.951123	NaN	0.124359	-0.0303484	0.159331	-0.273621	NaN	-0.479725	0.267429	NaN	-0.194999	NaN	-0.13147	-0.550082	NaN
29523	1406095							345,36				Transcribed locus		Hs.660274	zh77f05.s1 Soares_fetal_liver_spleen_1NFLS_S1 Homo sapiens cDNA clone IMAGE:418113 3- similar to contains Alu repetitive element;, mRNA sequence	1406095	W90105			-0.0243261	0.414491	-0.234049	0.248189	2.56329	35	0	0	0	0.285136	-0.140846	-0.0520285	-0.235587	-0.232892	-0.510569	-0.137507	-0.372527	-0.117328	-0.192825	-0.107215	-0.196725	-0.175609	-0.124455	0.13037	-0.411838	-0.0593966	-0.130874	-0.00260164	0.236581	0.0665538
29562	2985498							345,71				Transcribed locus		Hs.687408	oj24f10.s1 NCI_CGAP_Kid5 Homo sapiens cDNA clone IMAGE:1493131 3-, mRNA sequence	2985498	AA876421			-0.0213378	0.280088	-0.321382	0.480672	3.48403	64	0	0	0	0.488544	0.137133	-0.464903	NaN	-0.0393487	0.349946	-0.0501311	-0.68687	-0.121646	-0.213044	NaN	-0.229151	NaN	NaN	-0.0366457	NaN	-0.195874	-0.182549	0.228092	0.174902	NaN
29685	1719440		PPOX	protoporphyrinogen oxidase	Cytoplasm	enzyme		346,85	protoporphyrinogen oxidase	PPOX	5498	Protoporphyrinogen oxidase	PPOX	Hs.517373	zl40g11.s1 Soares_pregnant_uterus_NbHPU Homo sapiens cDNA clone IMAGE:504452 3- similar to SW:YAM7_SCHPO Q10062 HYPOTHETICAL 53.5 KD PROTEIN C1F5.07C IN CHROMOSOME I. ;, mRNA sequence	1719440	AA151249	1q22	Chromosome 1, NC_000001.9 (159402818..159407634)	-0.191861	0.281686	-0.403574	0.339088	3.04308	50	0	0	0	-0.250303	NaN	-0.261223	NaN	-0.346457	-0.102733	0.0116392	-0.470953	-0.604061	0.0385447	NaN	-0.510974	0.208326	-0.33022	0.00407167	-0.361143	-0.212455	-0.192954	-0.749756	0.137876	-0.2189
29721	1017976							347,2				Transcribed locus, weakly similar to NP_001045834.1 [Oryza sativa (japonica...		Hs.658618	yr50f07.r1 Soares fetal liver spleen 1NFLS Homo sapiens cDNA clone IMAGE:208741 5- similar to contains L1 repetitive element ;, mRNA sequence	1017976	H63175			0.40907	0.331532	0.13673	0.298859	3.58509	35	0	0	0	0.863245	NaN	NaN	NaN	0.637451	0.0945466	0.249671	0.425393	0.534253	0.0476123	0.24345	-0.217602	0.481041	0.409968	0.64246	0.212377	0.202371	NaN	NaN	0.567196	0.52727
29827	3232646							348,18				Transcribed locus		Hs.368857	ou15a08.x1 Soares_NFL_T_GBC_S1 Homo sapiens cDNA clone IMAGE:1626326 3-, mRNA sequence	3232646	AI018127			4.84119	1.5234	3.50625	1.52357	3.66458	36	0	0	0	5.19106	4.45223	5.31563	5.49294	NaN	5.19481	4.93873	5.71805	NaN	5.55392	5.72055	4.10606	NaN	NaN	6.01308	3.78774	3.4183	3.73729	6.32425	3.76425	5.71469
29835	3838323							348,25				Transcribed locus		Hs.668113	qh52h10.x1 Soares_fetal_liver_spleen_1NFLS_S1 Homo sapiens cDNA clone IMAGE:1848355 3-, mRNA sequence	3838323	AI242926			0.553324	0.285671	0.358441	0.292124	2.80652	38	0	0	0	0.647535	0.364256	0.294684	NaN	NaN	0.798684	0.302571	0.888285	0.4022	0.319995	0.7914	0.4353	0.563439	NaN	0.529778	0.339077	NaN	0.542953	1.02948	0.0862788	0.909462
29944	3960281							349,26	PEST proteolytic signal containing nuclear protein	PCNP	57092	PEST proteolytic signal containing nuclear protein	PCNP	Hs.654949	qo18c02.x1 NCI_CGAP_Lu5 Homo sapiens cDNA clone IMAGE:1908866 3- similar to contains Alu repetitive element;, mRNA sequence	3960281	AI300935	3q12.3	Chromosome 3, NC_000003.10 (102775732..102795971)	0.497111	0.230736	0.312942	0.29011	3.16442	49	0	0	0	0.549775	0.588691	0.269201	NaN	0.461157	0.480563	0.483994	0.405652	0.457294	0.533703	0.848843	0.833742	NaN	NaN	NaN	0.161454	0.0153058	0.321712	0.916643	0.380914	0.677089
29999	3117648							349,76	zinc finger, CCHC domain containing 7	ZCCHC7	84186	Zinc finger, CCHC domain containing 7	ZCCHC7	Hs.654700	on72d04.s1 Soares_NFL_T_GBC_S1 Homo sapiens cDNA clone IMAGE:1562215 3-, mRNA sequence	3117648	AA953501	9p13.2	Chromosome 9, NC_000009.10 (37110633..37348146)	0.234663	0.205696	0.0690039	0.284082	3.20272	59	0	0	0	0.307708	0.20404	0.0183334	0.259034	NaN	0.142197	0.236578	NaN	0.392864	0.250746	0.276012	NaN	0.370958	0.356835	0.248368	0.377104	0.23849	0.193081	0.0629252	0.240419	0.298055
30009	2167129		TPT1-AS1	TPT1 antisense RNA 1	Other	other		349,85				Pp13759		Hs.375766	zx45b08.s1 Soares_testis_NHT Homo sapiens cDNA clone IMAGE:795159 3- similar to TR:G1262329 G1262329 RETICULOCALBIN PRECURSOR. ;, mRNA sequence	2167129	AA453460			0.258906	0.207799	0.0957122	0.190862	3.61479	41	0	0	0	0.422664	0.267071	0.376072	0.192541	0.0100953	-0.00375774	0.0357488	0.195757	-0.115111	0.158841	0.106318	0.023507	0.293233	0.187982	0.42958	0.106913	0.439229	0.200223	0.208835	0.564888	0.450973
30080	3427801							35,51				Transcribed locus		Hs.333348	qa16g03.x1 NCI_CGAP_Brn23 Homo sapiens cDNA clone IMAGE:1686964 3-, mRNA sequence	3427801	AI088742			0.949925	0.305204	0.748976	0.38712	2.83065	61	0	0	0	0.974809	0.506777	0.629587	1.01092	1.00851	1.12226	0.693489	0.888906	1.60869	0.765908	1.24981	1.04381	1.15596	1.34904	1.2577	0.785297	0.500509	1.49704	0.922558	1.0558	0.739639
30136	3844487		CYP4F3	cytochrome P450 family 4 subfamily F member 3	Cytoplasm	enzyme		350101	cytochrome P450, family 4, subfamily F, polypeptide 3	CYP4F3	4051	Cytochrome P450, family 4, subfamily F, polypeptide 3	CYP4F3	Hs.106242	qh73g02.x1 Soares_fetal_liver_spleen_1NFLS_S1 Homo sapiens cDNA clone IMAGE:1850354 3- similar to contains element THR repetitive element ;, mRNA sequence	3844487	AI249090	19p13.2	Chromosome 19, NC_000019.8 (15612707..15634634)	-0.290781	0.337891	-0.107577	0.37273	2.35872	49	0	0	0	-0.0646824	0.202249	-0.380386	-0.206667	0.1611	0.0270863	-0.0997536	-0.431788	-0.597358	-0.306517	-0.0540972	-0.0382092	-0.518111	-0.357466	-0.193961	NaN	-0.300898	-0.474507	-0.810262	-0.173912	-0.771596
30202	2180296							350,64							aa92e01.s1 Stratagene fetal retina 937202 Homo sapiens cDNA clone IMAGE:838776 3-, mRNA sequence	2180296	AA457576			-0.10998	0.218704	0.0199109	0.263731	2.61478	57	0	0	0	0.163172	-0.0581672	-0.0686186	0.0821059	-0.49392	-0.0716047	0.097053	-0.278593	-0.0285297	-0.0377641	-0.3294	0.157675	-0.375721	0.123315	0.05725	0.213563	-0.0785212	0.0202492	-0.17912	-0.223812	-0.613165
30212	4114573	D	SLC7A1	solute carrier family 7 member 1	Plasma Membrane	transporter		350,73	solute carrier family 7 (cationic amino acid transporter, y+ system), member 1	SLC7A1	6541				qy87f08.x1 NCI_CGAP_Brn25 Homo sapiens cDNA clone IMAGE:2019015 3- similar to SW:CTR1_HUMAN P30825 HIGH-AFFINITY CATIONIC AMINO ACID TRANSPORTER-1 ;, mRNA sequence	4114573	AI362952	13q12-q14	Chromosome 13, NC_000013.9 (28981551..29067721, complement)	-0.322483	0.259636	-0.106677	0.36465	3.39984	65	0	0	0	-0.478731	-0.491761	-0.331172	-0.798533	-0.467088	-0.309388	-0.357655	-0.857134	-0.502293	-0.075519	-0.271817	NaN	-0.0170906	-0.387968	-0.321469	0.213741	-0.107695	-0.208664	-0.0273604	-0.411988	-0.67531
30213	884908							350,74				Transcribed locus		Hs.657966	ym45h01.s1 Soares infant brain 1NIB Homo sapiens cDNA clone IMAGE:51265 3-, mRNA sequence	884908	H18668			0.187117	0.387067	-0.084176	0.323538	3.35834	43	0	0	0	0.369218	0.250715	-0.390073	-0.281082	-0.0642625	1.36828	-0.0825134	0.0242854	0.387656	0.151728	-0.208636	-0.106609	0.599313	0.0876546	0.397686	0.336248	0.0339511	0.110317	0.39595	0.637181	0.344071
30276	2705915		AZU1	azurocidin 1	Cytoplasm	peptidase		351,33	azurocidin 1 (cationic antimicrobial protein 37)	AZU1	566	Azurocidin 1 (cationic antimicrobial protein 37)	AZU1	Hs.72885	zi90c01.s1 Soares_fetal_liver_spleen_1NFLS_S1 Homo sapiens cDNA clone IMAGE:448032 3- similar to gb:M96326_rna1 AZUROCIDIN PRECURSOR (HUMAN);, mRNA sequence	2705915	AA702802	19p13.3	Chromosome 19, NC_000019.8 (778831..783017)	-0.465609	0.139299	-0.356628	0.187995	3.30868	65	0	0	0	-0.502506	-0.561454	-0.34436	-0.371196	-0.324202	-0.422471	-0.524598	-0.49355	-0.139632	-0.530128	-0.648383	-0.351549	-0.52182	-0.365483	-0.356547	-0.438441	-0.251079	-0.376293	-0.759609	-0.502567	-0.586505
30281	2051539							351,38							zt62b01.s1 Soares_testis_NHT Homo sapiens cDNA clone IMAGE:726889 3-, mRNA sequence	2051539	AA398430			-0.427305	0.205622	-0.253517	0.342232	3.17596	75	0	0	0	-0.297858	-0.499526	-0.474683	-0.783733	-0.137274	-0.858745	-0.250135	-0.358576	-0.374693	-0.514259	NaN	0.0477812	NaN	-0.324115	-0.525138	-0.168109	-0.487979	-0.396441	-0.312092	-0.366775	-0.426474
30282	1058942							351,39				Transcribed locus		Hs.626105	yu58d07.s1 Soares fetal liver spleen 1NFLS Homo sapiens cDNA clone IMAGE:230317 3-, mRNA sequence	1058942	H80853			0.284164	0.18776	0.143068	0.343503	2.64133	87	0	0	0	0.540686	0.259257	0.171343	NaN	0.110449	0.316464	0.156305	0.444066	0.622952	0.37815	-0.175371	0.227209	0.323918	0.290572	0.492509	0.263071	0.276544	0.254075	0.311834	0.0830353	0.00941584
30324	3419154							351,77							oy67h03.x1 NCI_CGAP_CLL1 Homo sapiens cDNA clone IMAGE:1670933 3-, mRNA sequence	3419154	AI082362			-0.0670439	0.294703	-0.338619	0.271239	4.14348	40	0	0	0	0.0310237	0.00221779	0.0431519	-0.0443106	-0.461566	-0.451742	-0.397867	NaN	0.0153238	NaN	-0.246437	-0.153798	0.0767039	-0.019165	0.54956	NaN	0.0519835	-0.50026	0.0219639	0.129372	-0.141859
30341	2051450		MFAP3L	microfibrillar associated protein 3 like	Other	other		351,92	microfibrillar-associated protein 3-like	MFAP3L	9848	Microfibrillar-associated protein 3-like	MFAP3L	Hs.593942	zt61d03.s1 Soares_testis_NHT Homo sapiens cDNA clone IMAGE:726821 3-, mRNA sequence	2051450	AA398341	4q32.3	Chromosome 4, NC_000004.10 (171148188..171163714, complement)	0.490391	0.344144	0.276811	0.317748	2.8418	41	0	0	0	0.270718	0.214053	0.264253	0.254134	0.401281	0.489514	0.270991	0.303767	-0.0384627	0.626534	1.21003	0.614455	1.09594	0.320349	0.483113	NaN	0.148821	0.306573	0.63177	0.29247	0.421175
30401	3151322							352,49				Transcribed locus		Hs.335205	on30g06.s1 NCI_CGAP_Lu5 Homo sapiens cDNA clone IMAGE:1558234 3-, mRNA sequence	3151322	AA975530			0.953925	0.450136	0.568917	0.426653	3.67185	42	0	0	0	1.5423	0.557466	0.495781	0.708013	0.26786	1.41876	0.931155	0.899758	0.918012	0.591878	1.85515	1.01098	NaN	0.672456	1.20084	NaN	0.350084	1.0639	0.958552	1.05544	1.51889
30436	3887280							352,80				Transcribed locus		Hs.603865	qo44g05.x1 NCI_CGAP_Lu5 Homo sapiens cDNA clone IMAGE:1911416 3-, mRNA sequence	3887280	AI268113			-0.0324035	0.316456	-0.259405	0.345649	3.18211	51	0	0	0	-0.30623	-0.0307878	-0.37984	0.442482	-0.179389	NaN	0.000494	0.142907	0.127789	-0.21046	-0.271448	-0.484769	-0.554638	0.064023	0.0873216	0.106099	-0.0752214	-0.132174	0.621851	0.0474114	0.180958
30675	3228770							355100				Transcribed locus		Hs.559735	ou93a10.s1 NCI_CGAP_Kid3 Homo sapiens cDNA clone IMAGE:1635354 3-, mRNA sequence	3228770	AI014389			-0.383092	0.337107	-0.103123	0.333978	3.62174	40	0	0	0	-0.513222	-0.41588	-0.246647	-0.5548	0.0330146	-0.732652	NaN	-0.702179	-0.122139	NaN	-0.846816	0.0816213	NaN	0.076109	-0.326537	-0.150038	-0.0356651	-0.711872	-0.800421	0.230149	-0.557543
30715	773016							355,4							yf47f10.s1 Soares fetal liver spleen 1NFLS Homo sapiens cDNA clone IMAGE:130027 3- similar to gb:M38690 CD9 ANTIGEN (HUMAN);contains Alu repetitive element;, mRNA sequence	773016	R19406			0.0159486	0.134193	0.128675	0.232131	2.92026	73	0	0	0	NaN	0.120738	NaN	-0.0850526	-0.0418615	-0.18395	0.132914	NaN	0.232777	0.0698922	0.0336266	0.314516	NaN	-0.0331128	0.0471536	0.0314297	0.0549032	0.0958066	-0.0446523	-0.338006	-0.0736943
30745	2704102		MFSD14A	major facilitator superfamily domain containing 14A	Other	transporter		355,67	hippocampus abundant transcript 1	HIAT1	64645	Hippocampus abundant transcript 1	HIAT1	Hs.124156	zf87b01.s1 Soares_pineal_gland_N3HPG Homo sapiens cDNA clone IMAGE:383881 3-, mRNA sequence	2704102	AA700937	1p21.2	Chromosome 1, NC_000001.9 (100276377..100321521)	0.806971	0.177023	0.688817	0.278985	2.60735	78	0	0	0	0.72377	0.650671	0.583294	0.94537	1.22762	0.722206	0.600729	0.707903	0.540003	0.736517	1.06157	0.93106	0.550673	0.660926	0.754154	0.819145	0.790338	0.774418	0.844423	1.08119	0.588746
30775	1063734		RRN3P1	RRN3 homolog, RNA polymerase I transcription factor pseudogene 1	Other	other		355,94	RRN3 RNA polymerase I transcription factor homolog (S. cerevisiae) pseudogene	LOC730092	730092	RRN3 RNA polymerase I transcription factor homolog (S. cerevisiae) pseudogen...	LOC730092	Hs.348979	ys69a08.r1 Soares retina N2b4HR Homo sapiens cDNA clone IMAGE:220022 5-, mRNA sequence	1063734	H84584	16p12.1	Chromosome 16, NC_000016.8 (21715452..21726559, complement)///Chromosome 16, NC_000016.8 (21720620..21752348, complement)	0.688968	0.251671	0.535118	0.248378	2.8064	46	0	0	0	0.8347	0.625292	0.167406	1.13093	0.445541	0.541305	0.442303	0.760038	0.633679	0.638059	1.04059	0.652797	0.781404	0.387926	0.512516	0.730878	0.351921	0.696523	1.02587	0.983653	0.516827
30783	3182594							356100				Transcribed locus		Hs.660745	ou98e08.s1 NCI_CGAP_Kid3 Homo sapiens cDNA clone IMAGE:1635878 3-, mRNA sequence	3182594	AA996105			-0.52065	0.245761	-0.347486	0.293994	3.03043	56	0	0	0	-0.581516	-0.139618	-0.305661	-0.0202056	-0.467424	-0.678213	-0.517682	-0.545982	-0.770491	0.0109705	-0.472709	-0.471286	-0.31692	-0.698598	-1.1843	-0.661737	-0.380167	-0.679252	-0.460055	-0.495732	-0.765627
30813	836130	D	DDX19A	DEAD-box helicase 19A	Nucleus	enzyme		356,30	DEAD (Asp-Glu-Ala-As) box polypeptide 19A	DDX19A	55308	DEAD (Asp-Glu-Ala-As) box polypeptide 19A	DDX19A	Hs.656037	yi21c01.r1 Soares placenta Nb2HP Homo sapiens cDNA clone IMAGE:139872 5-, mRNA sequence	836130	R64251	16q22.1	Chromosome 16, NC_000016.8 (68938325..68964785)///Chromosome 16, NC_000016.8 (68938391..68963987)	0.516009	0.214166	0.381074	0.281439	2.66078	65	0	0	0	0.603501	0.508645	0.342276	0.481721	0.347912	0.402261	0.356914	0.551909	0.443484	0.431148	0.374955	0.291529	0.515565	0.545205	0.617617	0.359997	0.485457	0.740167	0.484314	0.974339	0.689441
30848	1525917		YPEL2	yippee like 2	Nucleus	other		356,62	yippee-like 2 (Drosophila)	YPEL2	388403	Yippee-like 2 (Drosophila)	YPEL2	Hs.463613	zk76b02.s1 Soares_pregnant_uterus_NbHPU Homo sapiens cDNA clone IMAGE:488715 3-, mRNA sequence	1525917	AA046023	17q22	Chromosome 17, NC_000017.9 (54763835..54833877)	-0.156715	0.246137	0.000625918	0.305808	2.66531	65	0	0	0	-0.459588	-0.102999	0.304706	0.0191492	-0.532586	0.224154	-0.25987	-0.49287	-0.328258	0.120294	0.0785621	-0.0471996	-0.362536	-0.480963	-0.160444	-0.477071	0.100539	-0.222226	-0.058162	-0.0490987	-0.33738
31015	3052097							358,18				Transcribed locus		Hs.666195	ol30f01.s1 Soares_NFL_T_GBC_S1 Homo sapiens cDNA clone IMAGE:1524985 3-, mRNA sequence	3052097	AA912705			0.685211	0.402286	0.358102	0.452924	3.13414	42	0	0	0	1.13666	0.772343	0.397853	NaN	0.25868	0.587893	0.449325	0.884808	0.51849	0.613448	NaN	0.311988	NaN	NaN	1.22137	NaN	0.302616	0.726376	NaN	NaN	0.811518
31028	1012481		ABCF3	ATP binding cassette subfamily F member 3	Other	transporter		358,3	ATP-binding cassette, sub-family F (GCN20), member 3	ABCF3	55324	ATP-binding cassette, sub-family F (GCN20), member 3	ABCF3	Hs.361323	yr35b08.r1 Soares fetal liver spleen 1NFLS Homo sapiens cDNA clone IMAGE:207255 5- similar to SP:F42A10.1 CE01292 ATP-BINDING ;, mRNA sequence	1012481	H59649	3q27.1	Chromosome 3, NC_000003.10 (185386580..185394487)	0.0931307	0.163442	0.249388	0.237178	3.34714	50	0	0	0	NaN	-0.0576514	NaN	-0.192667	0.145664	0.237165	0.196728	NaN	0.1617	0.026678	-0.0245367	0.114198	-0.0455032	0.0241184	0.0818551	0.161494	-0.152747	NaN	NaN	NaN	NaN
31030	1012951							358,31							yr37a09.r1 Soares fetal liver spleen 1NFLS Homo sapiens cDNA clone IMAGE:207448 5- similar to contains Alu repetitive element;, mRNA sequence	1012951	H60119			0.124727	0.336882	-0.137838	0.323421	3.57496	46	0	0	0	0.233315	0.353356	-0.0440862	NaN	0.408438	-0.0931298	-0.0313761	-0.61535	0.257918	-0.139916	0.472166	-0.20568	0.249406	0.281608	0.421237	0.0957603	-0.0792758	0.46375	-0.12536	0.914718	-0.319904
31098	882965	D	NAA50	N(alpha)-acetyltransferase 50, NatE catalytic subunit	Cytoplasm	enzyme		358,93				CDNA clone IMAGE:4797099		Hs.372378	ym22g10.s1 Soares infant brain 1NIB Homo sapiens cDNA clone IMAGE:48955 3-, mRNA sequence	882965	H16725			-0.600684	0.237662	-0.416925	0.253256	3.41603	47	0	0	0	-0.800079	-0.671108	-0.403438	-0.943177	-0.35561	-0.403623	-0.167782	NaN	-0.464325	-0.465948	-0.631341	-0.38466	-1.09348	-0.414805	-0.734493	-0.288385	-0.433227	-0.726481	-0.751049	-0.55406	-0.483888
31112	5678183		DOCK4	dedicator of cytokinesis 4	Plasma Membrane	other		359105	dedicator of cytokinesis 4	DOCK4	9732	Dedicator of cytokinesis 4	DOCK4	Hs.654652	qa16h01.x5 NCI_CGAP_Brn23 Homo sapiens cDNA clone IMAGE:1686961 3-, mRNA sequence	5678183	AI939313	7q31.1	Chromosome 7, NC_000007.12 (111153400..111633698, complement)	-0.65361	0.407441	-0.415242	0.382855	2.38379	31	0	0	0	-1.18858	NaN	NaN	-0.376551	-0.633426	-0.52174	-0.734542	NaN	-0.702211	-0.382346	-0.0447203	-0.787661	-0.896802	-0.694836	NaN	-0.269314	-0.35673	-0.631792	NaN	-1.34399	-0.0981995
31155	995199							359,47							yq93b04.s1 Soares fetal liver spleen 1NFLS Homo sapiens cDNA clone IMAGE:203311 3-, mRNA sequence	995199	H54779			0.429406	0.477781	0.0961709	0.291136	3.52872	35	0	0	0	0.790463	0.105898	0.117377	0.318158	-0.140653	0.393419	-0.146428	1.04921	-0.0432561	0.0292797	0.714264	-0.0451489	1.97659	0.343625	0.386025	0.22102	0.204624	0.81293	0.00642623	0.201621	0.884685
31257	2714670							36,41				Transcribed locus		Hs.661927	zj23h09.s1 Soares_fetal_liver_spleen_1NFLS_S1 Homo sapiens cDNA clone IMAGE:451169 3-, mRNA sequence	2714670	AA704752			-0.0993265	0.240368	-0.27274	0.250664	3.31804	50	0	0	0	0.194429	-0.427757	-0.0998428	-0.152943	-0.153288	-0.339117	-0.382169	-0.0983872	-0.397407	-0.672535	-0.318122	-0.127951	0.077949	-0.387346	0.171311	-0.0402337	0.0405616	-0.267337	-0.319117	0.286551	0.111886
31463	1162308							361,32							yy45f08.s1 Soares_multiple_sclerosis_2NbHMSP Homo sapiens cDNA clone IMAGE:276519 3-, mRNA sequence	1162308	N39101			-0.0621892	0.270663	-0.233514	0.281629	2.9035	50	0	0	0	0.165802	0.35024	-0.157175	-0.391507	-0.407948	-0.0450339	-0.37274	-0.162701	0.017579	-0.0696963	-0.465499	0.0877522	0.0298126	0.0681244	0.129508	0.177092	0.0764785	-0.0552511	-0.417179	0.617545	0.212329
31466	1190065							361,35				Transcribed locus, weakly similar to XP_001232887.1 hypothetical protein is...		Hs.46551	yy77f01.s1 Soares_multiple_sclerosis_2NbHMSP Homo sapiens cDNA clone IMAGE:279577 3-, mRNA sequence	1190065	N48899			0.317822	0.372828	0.522293	0.389525	2.5086	51	0	0	0	0.453362	0.133637	0.0975239	0.2711	0.536391	0.886746	0.126373	0.319822	-0.365418	0.0391435	0.320451	0.852273	0.557823	-0.0886568	-0.143604	0.387948	-0.243997	1.02448	0.924371	0.0303199	0.103481
31481	2959232	D	ITCH	itchy E3 ubiquitin protein ligase	Nucleus	enzyme		361,49	itchy homolog E3 ubiquitin protein ligase (mouse)	ITCH	83737	Itchy homolog E3 ubiquitin protein ligase (mouse)	ITCH	Hs.632272	oh44h02.s1 NCI_CGAP_GC4 Homo sapiens cDNA clone IMAGE:1469523 3-, mRNA sequence	2959232	AA864919	20q11.22-q11.23	Chromosome 20, NC_000020.9 (32414745..32562858)	-0.591036	0.269396	-0.431243	0.428254	2.14084	63	0	0	0	-0.893013	-0.690428	-0.258124	-0.840283	-0.242715	-0.553389	-0.262162	-1.02411	NaN	-0.688599	NaN	-0.40292	-0.271245	-0.545564	-0.532439	NaN	-0.552413	-0.907989	-0.419061	NaN	-0.655681
31511	3108547							361,76				Transcribed locus		Hs.657597	ok20c03.s1 Soares_NSF_F8_9W_OT_PA_P_S1 Homo sapiens cDNA clone IMAGE:1508356 3-, mRNA sequence	3108547	AA947294			0.00679155	0.277347	-0.219389	0.371255	3.19785	64	0	0	0	-0.107866	0.261873	0.0861083	-0.00560074	-0.0960363	-0.26066	0.171283	NaN	-0.427467	-0.108201	-0.310771	-0.29786	0.364429	0.0685661	0.13293	0.201146	0.186785	-0.42474	0.200685	-0.394633	-0.129152
31535	2538770							361,98				Transcribed locus		Hs.662920	zu88h11.s1 Soares_testis_NHT Homo sapiens cDNA clone IMAGE:745125 3-, mRNA sequence	2538770	AA626383			0.670155	0.363797	0.391027	0.372189	3.37949	43	0	0	0	0.723655	0.67865	NaN	0.604424	0.538218	0.767749	0.683215	0.155762	1.3052	0.365241	NaN	0.363583	1.28055	0.945619	0.823643	1.17063	0.561739	0.638186	0.421118	0.829253	0.732741
31602	1294935		RAB30-AS1	RAB30 antisense RNA 1 (head to head)	Other	other		362,60				CDNA clone IMAGE:5277380		Hs.503429	zb90a05.s1 Soares_senescent_fibroblasts_NbHSF Homo sapiens cDNA clone IMAGE:310832 3-, mRNA sequence	1294935	W19228			-0.286078	0.484308	0.0571633	0.470633	3.24221	50	0	0	0	-0.29352	-0.395931	-0.0953239	-0.122578	0.622591	-0.266132	0.234474	-0.318085	-0.135031	0.484098	-0.205346	0.638225	-0.152879	0.207746	-0.766032	-0.304258	-0.292364	-0.151884	-0.665127	-0.942776	-0.908327
31627	1924855		STAT5B	signal transducer and activator of transcription 5B	Nucleus	transcription regulator		362,83	signal transducer and activator of transcription 5B	STAT5B	6777	Signal transducer and activator of transcription 5B	STAT5B	Hs.632256	zt11e09.r1 NCI_CGAP_GCB1 Homo sapiens cDNA clone IMAGE:712840 5- similar to TR:G1330324 G1330324 SIGNAL TRANSDUCER AND ACTIVATOR OF TRANSCRIPTION STAT5B. ;, mRNA sequence	1924855	AA282023	17q11.2	Chromosome 17, NC_000017.9 (37604721..37681950, complement)	4.30707	0.808149	3.74836	1.08928	2.61713	59	0	0	0	4.42897	3.8471	3.64725	4.22972	NaN	4.43548	4.00545	5.04439	3.54645	3.15763	6.12147	4.02925	4.40644	4.12107	3.6577	3.58061	NaN	4.50086	3.32721	4.31197	4.74268
31668	3038767		PCDHB19P	protocadherin beta 19 pseudogene	Other	other		363,22	protocadherin beta 19 pseudogene	PCDHB19P	84054	Protocadherin beta 19 pseudogene	PCDHB19P	Hs.570898	ok63e10.s1 NCI_CGAP_GC4 Homo sapiens cDNA clone IMAGE:1518666 3- similar to TR:Q63418 Q63418 PROTOCADHERIN 3. ;, mRNA sequence	3038767	AA903644	5q31	Chromosome 5, NC_000005.8 (140599873..140604504)	0.0746244	0.205448	0.231555	0.269872	3.21343	60	0	0	0	0.367481	0.04557	0.343147	-0.0145238	0.0313281	0.148832	0.242579	0.0386091	0.0877479	-0.175377	0.242422	-0.0243724	-0.00940562	-0.133312	0.467265	-0.0579651	NaN	0.458747	0.21327	-0.00227611	0.104933
31695	1219723							363,47				Transcribed locus		Hs.659671	yz42e05.s1 Morton Fetal Cochlea Homo sapiens cDNA clone IMAGE:285728 3-, mRNA sequence	1219723	N67598			0.516121	0.392701	0.134801	0.270991	4.35004	28	0	0	0	0.150021	0.103291	0.154056	0.751448	0.402325	0.483417	0.361023	0.552297	0.238496	NaN	NaN	0.226312	NaN	0.312517	NaN	NaN	0.329515	1.06754	1.77223	1.0008	0.303798
31786	757099		NPL	N-acetylneuraminate pyruvate lyase	Cytoplasm	enzyme		364,31	N-acetylneuraminate pyruvate lyase (dihydrodipicolinate synthase)	NPL	80896	N-acetylneuraminate pyruvate lyase (dihydrodipicolinate synthase)	NPL	Hs.496969	yf09b05.r1 Soares fetal liver spleen 1NFLS Homo sapiens cDNA clone IMAGE:126321 5-, mRNA sequence	757099	R06479	1q25	Chromosome 1, NC_000001.9 (181028017..181065211)	0.228457	0.331559	0.445903	0.263001	2.7533	28	0	0	0	0.684503	0.100154	0.316245	NaN	0.36402	NaN	0.807253	-0.00601423	-0.0219497	0.742594	NaN	0.548042	NaN	0.156336	0.417991	NaN	0.0792761	0.110785	NaN	-0.370118	NaN
31827	2541509							364,69				Transcribed locus		Hs.540233	af57e09.s1 Soares_total_fetus_Nb2HF8_9w Homo sapiens cDNA clone IMAGE:1035784 3-, mRNA sequence	2541509	AA629122			0.415367	0.340571	0.606452	0.424814	2.34261	65	0	0	0	0.107731	0.199982	0.105669	0.362847	0.918835	1.00706	0.396395	0.210276	-0.0297144	0.640176	0.554759	0.83134	0.745937	0.367368	0.346242	1.02261	0.127636	0.648983	0.144789	-0.354238	0.0833599
31900	762096		STK24	serine/threonine kinase 24	Cytoplasm	kinase		365,37	serine/threonine kinase 24 (STE20 homolog, yeast)	STK24	8428	Serine/threonine kinase 24 (STE20 homolog, yeast)	STK24	Hs.508514	yf31d07.s1 Soares fetal liver spleen 1NFLS Homo sapiens cDNA clone IMAGE:128461 3- similar to contains Alu repetitive element;, mRNA sequence	762096	R10140	13q31.2-q32.3	Chromosome 13, NC_000013.9 (97902414..98027350, complement)	0.318627	0.259733	0.177176	0.169488	2.69264	35	0	0	0	0.591024	0.326148	0.147128	-0.135841	0.0841229	0.323062	0.140949	0.536199	0.669402	0.547011	0.117411	0.534598	NaN	0.513017	0.392852	0.234303	0.195289	0.632765	0.271937	0.778569	0.0538262
31977	3765084							366106				CDNA FLJ35538 fis, clone SPLEN2002463		Hs.255015	qg21h11.x1 NCI_CGAP_Kid3 Homo sapiens cDNA clone IMAGE:1761765 3- similar to contains THR.t3 THR repetitive element ;, mRNA sequence	3765084	AI206412			-0.371157	0.339043	-0.0843529	0.492784	3.41878	72	0	0	0	-0.641188	-0.808365	-0.267469	0.08053	-0.163597	0.230285	-0.348425	-0.949957	-0.0802911	-0.00615141	-0.106559	-0.0358019	-0.527364	-0.53375	-0.232827	0.0910009	-0.497142	-0.719225	0.0611436	-0.949581	-0.104252
32021	3049503		ALS2CL	ALS2 C-terminal like	Cytoplasm	other		366,49	ALS2 C-terminal like	ALS2CL	259173	ALS2 C-terminal like	ALS2CL	Hs.517937	oj29d07.s1 NCI_CGAP_Kid3 Homo sapiens cDNA clone IMAGE:1493581 3- similar to contains Alu repetitive element;contains element MER22 repetitive element ;, mRNA sequence	3049503	AA910213	3p21.31	Chromosome 3, NC_000003.10 (46685683..46710175, complement)	-0.596816	0.19749	-0.412653	0.371518	3.37999	91	0	0	0	-0.452311	-0.35223	-0.377773	-0.817263	-0.401105	-0.377269	-0.367855	-0.994802	-0.629321	-0.553855	-0.617141	-0.538377	-0.786026	-0.786598	-0.668076	-0.787121	-0.62893	-0.56038	-0.642014	-0.469836	-0.783054
32124	2618219		LOC100507412	uncharacterized LOC100507412	Other	other		367,44							ac05f04.s1 Stratagene lung (#937210) Homo sapiens cDNA clone IMAGE:855583 3-, mRNA sequence	2618219	AA664228			-0.290046	0.150292	-0.132317	0.276846	3.84752	90	0	0	0	-0.215659	-0.250787	-0.172494	-0.0587373	-0.281705	-0.429843	-0.250915	-0.435191	-0.212881	-0.21649	-0.222946	-0.403454	-0.035322	-0.478155	-0.306051	-0.200109	-0.31095	-0.0069078	-0.521982	-0.278968	-0.273125
32150	1939140		ZEB1-AS1	ZEB1 antisense RNA 1	Other	other		367,68	hypothetical protein LOC220930	LOC220930	220930	Hypothetical protein LOC220930	LOC220930	Hs.372654	zs46c06.s1 NCI_CGAP_GCB1 Homo sapiens cDNA clone IMAGE:700522 3-, mRNA sequence	1939140	AA291153	10p11.23	Chromosome 10	0.099912	0.235716	0.263228	0.258739	3.09139	50	0	0	0	0.12345	0.520693	0.0149838	NaN	-0.495262	-0.0390388	0.237436	0.0536027	-0.179605	0.175796	0.436788	0.263472	0.440415	-0.103753	0.213392	-0.383237	-0.00306955	0.240157	0.350552	-0.0433331	0.157688
32162	3804809							367,79				Transcribed locus		Hs.667693	qg58h09.x1 Soares_testis_NHT Homo sapiens cDNA clone IMAGE:1839425 3-, mRNA sequence	3804809	AI222606			0.165103	0.35937	-0.1449	0.435839	3.73506	60	0	0	0	-0.229051	0.202217	0.203494	0.950985	0.23149	0.312576	0.525759	0.224387	0.0488035	0.158594	0.151593	-0.0915355	-0.1571	0.192673	0.078405	-0.617272	0.0681879	-0.146503	0.722367	-0.133651	0.424377
32317	3417646							369,23							ow78e05.s1 Soares_fetal_liver_spleen_1NFLS_S1 Homo sapiens cDNA clone IMAGE:1652960 3-, mRNA sequence	3417646	AI081007			-0.377955	0.282163	-0.225855	0.402576	2.19628	66	0	0	0	-0.450351	-0.352348	-0.346489	-0.0732778	-0.276133	-0.014714	-0.0287512	-0.51911	-0.0715237	-0.52412	-0.958302	-0.236816	0.0966949	-0.445548	-0.55411	0.221313	NaN	-0.563773	-0.36184	-0.485624	-0.510009
32336	1211384		ZADH2	zinc binding alcohol dehydrogenase domain containing 2	Cytoplasm	enzyme		369,40	zinc binding alcohol dehydrogenase, domain containing 2	ZADH2	284273	Zinc binding alcohol dehydrogenase, domain containing 2	ZADH2	Hs.591065	yy63c08.s1 Soares_multiple_sclerosis_2NbHMSP Homo sapiens cDNA clone IMAGE:278222 3-, mRNA sequence	1211384	N63555	18q22.3	Chromosome 18, NC_000018.8 (71039464..71050105, complement)	-0.0947415	0.251507	0.00957966	0.204873	2.01701	41	0	0	0	-0.151215	0.313589	0.112391	0.187865	0.0792805	-0.1867	0.306175	-0.586313	-0.221108	0.0404181	-0.0899967	-0.256779	-0.462677	-0.33299	-0.527657	-0.0683433	0.0116932	-0.271324	-0.32102	-0.0971644	-0.247085
32366	2261546		CNST	consortin, connexin sorting protein	Cytoplasm	other		369,68	chromosome 1 open reading frame 71	C1orf71	163882	Chromosome 1 open reading frame 71	C1orf71	Hs.368353	aa70d07.s1 NCI_CGAP_GCB1 Homo sapiens cDNA clone IMAGE:826285 3-, mRNA sequence	2261546	AA521003	1q44	Chromosome 1, NC_000001.9 (244796429..244897049)	0.276311	0.317319	0.518849	0.319959	3.53007	49	0	0	0	-0.0210457	0.32097	0.162771	0.769999	0.00214872	0.524823	0.414045	0.23595	0.16659	0.738422	0.929343	0.647109	0.166765	0.198484	-0.347128	0.494987	0.189877	0.187088	0.627579	-0.121493	0.192187
32398	795555		TMEM59	transmembrane protein 59	Plasma Membrane	peptidase		369,97				CDNA FLJ33090 fis, clone TRACH2000559		Hs.118947	yc92g02.s1 Soares infant brain 1NIB Homo sapiens cDNA clone IMAGE:23427 3-, mRNA sequence	795555	R38099			-0.524464	0.165643	-0.410738	0.256549	2.71185	76	0	0	0	-0.444389	-0.56295	-0.593938	-0.385874	-0.281653	-0.464739	-0.246526	-0.759773	-0.736937	-0.425205	-0.366104	-0.333923	-1.00237	-0.534867	-0.505436	-0.764196	-0.449196	-0.641309	-0.483758	-0.507918	-0.594506
32408	3700826							37105							oz93a08.x1 Soares_parathyroid_tumor_NbHPA Homo sapiens cDNA clone IMAGE:1682870 3-, mRNA sequence	3700826	AI167656			0.261706	0.183929	0.144004	0.227249	2.77711	60	0	0	0	0.46893	0.11399	0.0840594	0.393912	0.252345	0.464283	0.167376	0.273104	0.302172	0.183806	0.256864	-0.0364527	0.381031	0.25055	0.136983	0.36171	0.170146	0.299515	0.476038	0.0898468	0.558618
32410	3839257							37107							qh89f12.x1 Soares_NFL_T_GBC_S1 Homo sapiens cDNA clone IMAGE:1854191 3-, mRNA sequence	3839257	AI243860			0.162782	0.394604	-0.0829508	0.42296	2.73198	48	0	0	0	0.262685	0.135024	0.296459	NaN	0.404351	0.205163	-0.210815	1.10507	0.14547	-0.52719	0.48774	-0.643661	NaN	-0.0998072	0.337053	-0.314774	0.307201	0.6287	0.300608	0.275091	0.281599
32448	2713524		NBAS	neuroblastoma amplified sequence	Nucleus	other		37,44	neuroblastoma-amplified protein	NAG	51594	Neuroblastoma-amplified protein	NAG	Hs.467759	zj15a06.s1 Soares_fetal_liver_spleen_1NFLS_S1 Homo sapiens cDNA clone IMAGE:450322 3-, mRNA sequence	2713524	AA703606	2p24	Chromosome 2, NC_000002.10 (15224483..15618905, complement)	-0.534435	0.206487	-0.700567	0.278601	3.35858	62	0	0	0	-0.561708	-0.816223	-0.510234	-0.460564	-0.733424	NaN	-0.708561	-0.174577	-0.390979	-0.735191	-0.480846	-0.715159	-0.347221	-0.302039	-0.558194	-0.479999	-0.34348	-0.534222	-0.673415	-0.234346	-0.180914
32503	921347		TPPP	tubulin polymerization promoting protein	Cytoplasm	other		37,94	tubulin polymerization promoting protein	TPPP	11076	Tubulin polymerization promoting protein	TPPP	Hs.481466	yn99e03.s1 Soares adult brain N2b5HB55Y Homo sapiens cDNA clone IMAGE:176572 3-, mRNA sequence	921347	H45295	5p15.3	Chromosome 5, NC_000005.8 (713891..746421, complement)	-0.0422123	0.141539	0.0619159	0.189277	3.11518	64	0	0	0	0.0346796	0.0138502	0.0614477	0.175012	-0.0298828	-0.183853	-0.0194299	-0.0672625	0.139616	0.0293904	-0.100897	0.0635589	0.107529	0.143345	-0.109536	-0.18387	-0.192719	-0.199701	0.166095	-0.272213	-0.162195
32563	3245673							370,50				Transcribed locus		Hs.132332	ov96h04.x1 Soares_testis_NHT Homo sapiens cDNA clone IMAGE:1645207 3- similar to contains MER9.t2 MER9 repetitive element ;, mRNA sequence	3245673	AI028364			-0.103806	0.235972	0.0536211	0.355997	2.61402	67	0	0	0	-0.0533317	-0.199357	-0.0446051	-0.242526	0.0721966	-0.285556	0.0732238	-0.172376	0.0665793	-0.11423	0.130309	0.131126	-0.167653	-0.21245	-0.149684	0.360965	-0.154094	-0.19468	-0.727579	0.178348	-0.40294
32580	954140							370,66							yq01a07.s1 Soares fetal liver spleen 1NFLS Homo sapiens cDNA clone IMAGE:195636 3-, mRNA sequence	954140	R89313			1.17641	0.352237	0.783049	0.556321	4.07978	62	0	0	0	1.70337	1.05056	0.812351	NaN	NaN	NaN	0.887863	1.20599	1.21892	1.27302	1.5427	0.669678	NaN	1.47512	1.44956	1.15997	0.986328	1.43559	1.58041	1.32193	1.19632
32582	1924493		ARL5B	ADP ribosylation factor like GTPase 5B	Other	enzyme		370,68				CDNA FLJ12853 fis, clone NT2RP2003456		Hs.594569	zt07e08.s1 NCI_CGAP_GCB1 Homo sapiens cDNA clone IMAGE:712454 3-, mRNA sequence	1924493	AA281729			-0.262331	0.334833	-0.558978	0.341026	4.04114	47	0	0	0	-0.444479	-0.0380368	-0.356118	-0.271036	-0.581215	-0.772947	-0.569905	-0.755172	-0.500379	-0.341557	-0.444606	-0.402412	-0.328837	-0.329987	-0.0696418	0.156606	-0.0556343	-0.45192	-0.292925	NaN	0.679317
32586	2993026		TRA2B	transformer 2 beta homolog	Nucleus	other		370,71	splicing factor, arginine/serine-rich 10 (transformer 2 homolog, Drosophila)	SFRS10	6434	Splicing factor, arginine/serine-rich 10 (transformer 2 homolog, Drosophila)	SFRS10	Hs.533122	am25g09.s1 Soares_NFL_T_GBC_S1 Homo sapiens cDNA clone IMAGE:1467904 3-, mRNA sequence	2993026	AA883496	3q26.2-q27	Chromosome 3, NC_000003.10 (187117226..187138450, complement)	0.672514	0.468731	0.284379	0.503694	3.55225	55	0	0	0	0.994282	0.279477	0.299374	0.96267	NaN	0.962427	0.338559	0.394235	1.03605	0.194609	-0.164637	0.211807	1.46498	1.10536	0.946366	1.52619	0.874409	0.953123	0.428206	1.20238	0.572278
32587	3174278							370,72				Transcribed locus		Hs.602560	or78h11.s1 NCI_CGAP_Lu5 Homo sapiens cDNA clone IMAGE:1602021 3-, mRNA sequence	3174278	AA988586			0.0964356	0.245286	-0.0878892	0.344858	2.81686	57	0	0	0	0.331623	0.131914	0.116042	0.308298	-0.19271	0.0648726	-0.205074	NaN	-0.156578	NaN	-0.138713	0.186822	NaN	-0.254558	0.603139	-0.0902205	0.217454	0.0435174	0.0421676	0.297758	NaN
32612	2210417							370,95				Transcribed locus		Hs.661142	aa28b01.s1 NCI_CGAP_GCB1 Homo sapiens cDNA clone IMAGE:814537 3-, mRNA sequence	2210417	AA480865			0.491321	0.205098	0.303169	0.452475	2.97529	99	0	0	0	0.622292	0.530951	0.406153	0.917437	0.48537	0.465248	0.2182	0.484825	0.506081	0.552295	0.402489	0.151989	0.628396	0.540389	0.591977	0.337062	0.432884	0.628517	0.583116	0.749696	0.744693
32667	746698							371,47							ye57g02.s1 Soares fetal liver spleen 1NFLS Homo sapiens cDNA clone IMAGE:121874 3-, mRNA sequence	746698	T97353			0.975207	0.425952	0.602384	0.52562	3.72417	58	0	0	0	0.939548	0.472898	0.303848	0.591673	0.442465	1.42564	0.771714	1.43454	0.712106	0.354634	1.25331	0.971263	NaN	1.41896	1.51451	1.21177	0.809755	1.47335	0.967011	1.35578	1.67717
32669	3099206							371,49				Transcribed locus		Hs.658839	ol78f10.s1 NCI_CGAP_Kid3 Homo sapiens cDNA clone IMAGE:1535755 3-, mRNA sequence	3099206	AA939293			0.295851	0.154355	0.151145	0.208601	3.90217	62	0	0	0	0.570827	0.252091	0.25269	0.421591	0.370011	0.326236	0.0416528	0.357876	NaN	0.0921635	0.365376	0.148673	0.49045	0.349365	0.266979	0.340398	0.311169	0.252356	0.195796	0.340999	0.213023
32672	3742771							371,51							qd55e07.x1 Soares_testis_NHT Homo sapiens cDNA clone IMAGE:1733412 3- similar to contains Alu repetitive element;, mRNA sequence	3742771	AI191562			-0.33134	0.127772	-0.43962	0.187507	3.45619	71	0	0	0	-0.249618	-0.263867	-0.446572	-0.282694	-0.139151	-0.45999	-0.375869	-0.350154	-0.240394	-0.332735	-0.639006	-0.320051	-0.234303	-0.485997	-0.232065	-0.217931	-0.124692	-0.372007	-0.46309	-0.13089	-0.348692
32681	1383953		IGLL1/IGLL5	immunoglobulin lambda like polypeptide 1	Plasma Membrane	other		371,6	immunoglobulin lambda-like polypeptide 1	IGLL1	3543	Immunoglobulin lambda-like polypeptide 1	IGLL1	Hs.348935	zd50g12.s1 Soares_fetal_heart_NbHH19W Homo sapiens cDNA clone IMAGE:344134 3- similar to gb:M27749 IMMUNOGLOBULIN-RELATED 14.1 PROTEIN PRECURSOR (HUMAN);, mRNA sequence	1383953	W73790	22q11.23	Chromosome 22, NC_000022.9 (22245312..22252495, complement)	0.0202957	1.29914	-0.850542	1.53859	2.81961	54	0	0	0	NaN	0.965287	-0.967358	0.892482	-1.09787	0.848775	-0.615394	NaN	-1.61902	-1.09788	-0.733334	-1.33562	1.35969	0.507367	0.352637	-0.0855099	0.170003	0.26461	-2.31335	1.25257	0.917269
32701	3644253							371,78				Transcribed locus, strongly similar to NP_005206.2 in colorectal carcinoma ...		Hs.649304	qd81b09.x1 Soares_testis_NHT Homo sapiens cDNA clone IMAGE:1735865 3-, mRNA sequence	3644253	AI138281			-1.08809	0.532407	-0.751119	0.586852	2.73749	50	0	0	0	-1.4496	-0.731196	-0.852599	-1.53594	-1.82791	-1.11452	-0.482593	-0.513302	-1.75563	-0.860077	-1.36127	-0.661727	NaN	-0.586966	-1.53095	-0.675402	-0.810056	-1.86349	-1.73927	-0.538267	-1.12856
32724	3145536							371,99							op64a04.s1 Soares_NFL_T_GBC_S1 Homo sapiens cDNA clone IMAGE:1581582 3-, mRNA sequence	3145536	AA970023			0.369769	0.305921	0.204593	0.236131	2.54876	37	0	0	0	0.781466	0.1195	0.363133	0.0598705	0.228735	0.440816	0.394681	NaN	0.353816	0.323665	0.442533	0.380984	0.777912	0.281153	0.463046	0.512272	0.325676	0.206043	0.535123	0.599359	0.750685
32740	734522							372,15				Transcribed locus		Hs.677739	ye47e03.s1 Soares fetal liver spleen 1NFLS Homo sapiens cDNA clone IMAGE:120892 3- similar to contains MER30 repetitive element ;, mRNA sequence	734522	T95898			0.89703	0.516678	0.550244	0.404237	3.22658	39	0	0	0	1.92745	0.758976	0.170619	0.529108	0.759202	0.706535	0.58894	0.695287	0.25282	0.531861	0.842098	0.989041	NaN	0.90649	1.21642	1.25621	-0.0973796	0.708578	1.24452	1.24238	1.24774
32770	880524							372,42				Transcribed locus		Hs.535964	ym28b08.s1 Soares infant brain 1NIB Homo sapiens cDNA clone IMAGE:49313 3-, mRNA sequence	880524	H15704			-0.356125	0.207278	-0.161486	0.234876	4.20919	54	0	0	0	-0.47772	-0.188791	-0.0327798	0.0174407	0.064393	-0.368133	-0.381474	-0.427462	-0.528787	-0.419761	-0.265147	-0.446122	-0.618719	-0.507221	-0.692332	-0.616867	-0.303839	-0.794545	-0.311193	-0.368698	-0.445363
32803	3174796		AR	androgen receptor	Nucleus	ligand-dependent nuclear receptor	estradiol valerate/testosterone enanthate, estradiol cypionate/testosterone cypionate, BMS-641988, cyproterone acetate/ethinyl estradiol, enzalutamide, galeterone, ostarine, 1-testosterone, flutamide/goserelin, nandrolone phenpropionate, androgen receptor	372,72				Transcribed locus		Hs.76704	os23e11.s1 NCI_CGAP_Kid5 Homo sapiens cDNA clone IMAGE:1606220 3-, mRNA sequence	3174796	AA989432			0.401099	0.517958	0.0923877	0.34998	2.65497	29	0	0	0	0.449178	0.15628	0.387154	0.746949	0.577507	0.119775	0.027745	0.686327	-0.117734	NaN	NaN	0.458902	0.554924	-0.26732	2.41629	0.432221	0.464717	0.26505	NaN	0.708062	0.531359
32824	1110277							372,91				Transcribed locus		Hs.596600	yw98d02.s1 Soares melanocyte 2NbHM Homo sapiens cDNA clone IMAGE:260259 3-, mRNA sequence	1110277	H96791			0.525985	0.849439	0.135339	0.289436	2.42605	30	0	0	0	0.535853	0.295199	0.548953	0.490156	0.0677946	0.439109	0.171517	0.449404	0.174174	0.256462	0.0466761	-0.0523271	0.207903	0.0971065	0.62823	0.73134	0.474631	0.597817	0.287835	0.843904	0.335731
32944	771307							374101				Transcribed locus		Hs.566641	yf49g02.s1 Soares infant brain 1NIB Homo sapiens cDNA clone IMAGE:25507 3- similar to contains Alu repetitive element;contains MSR1 repetitive element ;, mRNA sequence	771307	R17697			0.0645972	0.199922	-0.0992755	0.255624	3.37088	58	0	0	0	0.0948211	-0.00724871	-0.0981169	0.174394	-0.0720572	0.175845	0.0430292	-0.175839	0.0982239	0.191437	0.0502878	-0.0682239	0.270845	-0.112755	NaN	0.133432	0.0517297	0.265402	-0.0865559	0.281301	0.0245995
32975	1137159		GMDS-AS1	GMDS antisense RNA 1 (head to head)	Other	other		374,32				CDNA FLJ33709 fis, clone BRAWH2007890		Hs.188825	yx65a10.s1 Soares melanocyte 2NbHM Homo sapiens cDNA clone IMAGE:266586 3-, mRNA sequence	1137159	N23009			0.28131	0.226362	0.133963	0.304062	2.75784	64	0	0	0	0.182068	0.438061	0.362848	0.331716	0.287315	0.184045	0.331547	0.177105	0.198158	0.229875	0.454071	0.105599	0.0255999	0.492845	0.262073	0.752899	0.321108	0.0642297	-0.043037	0.414696	-0.0673786
33019	3134434		NSUN4	NOP2/Sun RNA methyltransferase family member 4	Cytoplasm	enzyme		374,72	NOL1/NOP2/Sun domain family, member 4	NSUN4	387338	NOL1/NOP2/Sun domain family, member 4	NSUN4	Hs.163424	or80d04.s1 NCI_CGAP_Lu5 Homo sapiens cDNA clone IMAGE:1602151 3-, mRNA sequence	3134434	AA962270	1p34	Chromosome 1, NC_000001.9 (46578977..46603277)	0.435818	0.256866	0.25566	0.360715	2.58605	69	0	0	0	0.405747	0.356154	0.172885	0.517897	0.216278	0.874889	0.306462	0.769967	0.0601034	0.594283	0.530823	0.13183	0.471131	NaN	0.680834	0.469319	0.40805	0.934037	0.438854	0.298447	0.17946
33141	2705287		BIRC2	baculoviral IAP repeat containing 2	Cytoplasm	enzyme	birinapant	375,85	baculoviral IAP repeat-containing 2	BIRC2	329	Baculoviral IAP repeat-containing 2	BIRC2	Hs.696238	zi91g08.s1 Soares_fetal_liver_spleen_1NFLS_S1 Homo sapiens cDNA clone IMAGE:448190 3- similar to TR:Q16516 Q16516 MIHB. ;, mRNA sequence	2705287	AA702174	11q22	Chromosome 11, NC_000011.8 (101723176..101754611)	0.335227	0.148375	0.241788	0.157664	2.82117	49	0	0	0	0.536579	0.562576	0.343092	0.253604	0.163355	0.352703	0.189313	0.215041	0.318782	0.148707	0.143482	0.198991	0.216621	0.305668	0.546812	0.187583	0.381488	0.544678	0.378021	0.639556	0.436742
33143	1228340		SPIB	Spi-B transcription factor	Nucleus	transcription regulator		375,87	Spi-B transcription factor (Spi-1/PU.1 related)	SPIB	6689	Spi-B transcription factor (Spi-1/PU.1 related)	SPIB	Hs.437905	za41b07.s1 Soares fetal liver spleen 1NFLS Homo sapiens cDNA clone IMAGE:295093 3-, mRNA sequence	1228340	N71628	19q13.3-q13.4	Chromosome 19, NC_000019.8 (55614028..55624060)	3.93378	0.923799	3.38802	1.05035	2.57287	54	0	0	0	4.81589	2.82517	2.63555	4.09821	3.58379	4.57791	2.63563	4.35088	3.98171	3.88579	5.90188	3.85997	4.69457	3.66423	4.12968	3.53001	2.39484	5.42568	4.2481	4.39513	4.22519
33247	2185291		GAS6	growth arrest specific 6	Extracellular Space	growth factor		376,83	growth arrest-specific 6	GAS6	2621	Growth arrest-specific 6	GAS6	Hs.646346	zx63h03.r1 Soares_total_fetus_Nb2HF8_9w Homo sapiens cDNA clone IMAGE:796181 5- similar to TR:G401767 G401767 GROWTH-ARREST-SPECIFIC PROTEIN. ;, mRNA sequence	2185291	AA461427	13q34	Chromosome 13, NC_000013.9 (113546913..113590396)	-0.837408	0.434807	-0.513477	0.401114	3.32742	45	0	0	0	-0.358639	-0.450091	-0.323978	-1.01544	-0.701871	-0.720079	-0.213739	-1.64969	-1.272	-0.21325	-0.852807	-0.744523	-0.714231	-0.595361	-0.739222	-0.873522	-0.604235	-1.51372	-0.69299	NaN	-0.738741
33266	2524411							377,10				Transcribed locus		Hs.664086	ae58f03.s1 Stratagene lung carcinoma 937218 Homo sapiens cDNA clone IMAGE:951101 3-, mRNA sequence	2524411	AA620472			-0.207034	0.192926	-0.000349726	0.339157	3.99054	82	0	0	0	0.240178	-0.164691	0.0887789	-0.16639	-0.151081	-0.274428	0.12081	-0.454333	-0.15651	-0.13126	-0.333564	-0.210248	0.0858587	-0.193609	-0.210367	-0.183693	NaN	-0.521603	-0.519734	0.0338953	-0.232061
33320	3645745		NAIP	NLR family apoptosis inhibitory protein	Cytoplasm	other		377,51	NLR family, apoptosis inhibitory protein pseudogene///NLR family, apoptosis inhibitory protein	LOC653406///NAIP		NLR family, apoptosis inhibitory protein	NAIP	Hs.654500	qe02b09.x1 Soares_testis_NHT Homo sapiens cDNA clone IMAGE:1737785 3- similar to SW:NAIP_HUMAN Q13075 NEURONAL APOPTOSIS INHIBITORY PROTEIN. [1] ;, mRNA sequence	3645745	AI139773	5q13.2///5q13.1	Chromosome 5, NC_000005.8 (70424700..70472147, complement)///Chromosome 5, NC_000005.8 (70300066..70356279, complement)	-0.434746	0.325308	-0.665506	0.387532	3.08066	55	0	0	0	-0.622748	-0.0969059	-0.313405	-0.309062	NaN	-0.0096361	-0.258564	-0.730599	-0.498378	-0.579024	-0.617984	-0.251237	-0.794465	-0.576658	-0.598341	-0.607917	-0.326645	-1.01859	-0.554423	0.0922609	-0.245479
33356	793525							377,84				Transcribed locus		Hs.668975	yh93h11.s1 Soares placenta Nb2HP Homo sapiens cDNA clone IMAGE:137349 3- similar to contains Alu repetitive element;contains TAR1 repetitive element ;, mRNA sequence	793525	R36624			-0.593871	0.317549	-0.35007	0.534237	2.71674	71	0	0	0	NaN	-0.0200705	-0.202743	-0.684902	NaN	-0.332264	-0.279641	-1.06521	-0.452786	-0.705519	-1.08102	-0.362212	-0.562834	-0.529796	-0.822372	-0.633296	-0.332985	-1.01876	-1.07675	-0.628403	-1.03207
33610	982381		BLMH	bleomycin hydrolase	Cytoplasm	peptidase		38,20	bleomycin hydrolase	BLMH	642	Bleomycin hydrolase	BLMH	Hs.371914	yq55a12.s1 Soares fetal liver spleen 1NFLS Homo sapiens cDNA clone IMAGE:199678 3-, mRNA sequence	982381	R96721	17q11.2	Chromosome 17, NC_000017.9 (25599349..25643200, complement)	-0.0180761	0.235383	0.166261	0.332352	3.11014	69	0	0	0	0.224616	0.00313728	0.136685	-0.19371	0.180635	0.263951	0.439964	-0.396583	-0.408613	0.17119	0.119383	0.371989	0.0881404	-0.238893	0.0488475	NaN	-0.218033	-0.233424	-0.16339	-0.101448	-0.353714
33618								38,28												0.219164	0.212588	0.0776805	0.268974	2.8701	61	0	0	0	-0.225566	0.401363	0.20476	0.626978	0.0916063	0.327661	0.0974122	0.3521	0.109757	0.230158	0.207695	0.0320156	0.236748	0.0423913	0.109332	-0.0207675	0.0756295	0.214329	0.682815	0.134996	0.56272
33669	782749							38,74							yh43h02.s1 Soares placenta Nb2HP Homo sapiens cDNA clone IMAGE:132531 3-, mRNA sequence	782749	R26614			0.644016	0.42964	0.385482	0.414489	2.82313	47	0	0	0	0.775381	0.874605	0.582045	0.253404	0.597407	0.810193	0.934276	1.00012	0.152651	0.556911	0.331658	0.222021	0.71004	0.155278	0.848735	0.780281	0.29119	0.398969	0.550849	0.966247	1.18454
33723	3843739							380,25							qh70f11.x1 Soares_fetal_liver_spleen_1NFLS_S1 Homo sapiens cDNA clone IMAGE:1850061 3-, mRNA sequence	3843739	AI248342			0.153769	0.440242	-0.106449	0.358584	2.70337	37	0	0	0	0.339908	-0.0335576	0.0665117	0.461664	-0.293195	0.637837	-0.394548	0.983537	0.456156	-0.935066	NaN	-0.365465	NaN	-0.217857	0.563469	-0.00876353	-0.133781	NaN	-0.170845	0.310923	0.190351
33789	1189332		HDAC11	histone deacetylase 11	Nucleus	transcription regulator	tributyrin, belinostat, pyroxamide	380,85				Transcribed locus		Hs.404802	yz02f11.s1 Soares_multiple_sclerosis_2NbHMSP Homo sapiens cDNA clone IMAGE:281901 3-, mRNA sequence	1189332	N48166			-0.282069	0.362248	-0.0739371	0.516883	2.13655	62	0	0	0	-0.622167	-0.0358302	0.0831045	NaN	-0.510543	-0.345187	-0.117595	-0.590555	-0.168023	-0.174698	-0.0587125	-0.0994266	NaN	-0.242325	-0.669914	NaN	0.287209	-0.133314	-0.326032	-0.996192	-0.0856088
33997	2669955							382,78				Transcribed locus		Hs.657069	zj20h10.s1 Soares_fetal_liver_spleen_1NFLS_S1 Homo sapiens cDNA clone IMAGE:450883 3-, mRNA sequence	2669955	AA682674			0.525619	0.245462	0.368735	0.269486	2.88719	53	0	0	0	0.499115	0.642658	0.31498	0.275432	0.543724	1.11349	0.551215	0.53653	0.156229	0.275454	0.740426	0.387734	0.722928	0.13716	0.542838	0.585843	0.280752	1.03169	0.501067	0.294667	0.625101
34003	847577		FLOT2	flotillin 2	Plasma Membrane	other		382,83							yj94c02.s1 Soares breast 2NbHBst Homo sapiens cDNA clone IMAGE:156386 3-, mRNA sequence	847577	R73545			-0.148543	0.136886	-0.232754	0.195562	2.49893	66	0	0	0	-0.117762	0.078268	-0.0273197	-0.289571	-0.222783	-0.213067	-0.039421	-0.0452507	-0.165921	-0.177264	-0.318807	-0.298267	-0.0149343	0.0582006	-0.210971	-0.0970979	-0.115447	-0.13904	-0.292065	-0.0490126	-0.0283057
34007	1481888							382,87							ze53a09.s1 Soares retina N2b4HR Homo sapiens cDNA clone IMAGE:362680 3-, mRNA sequence	1481888	AA018569			0.190374	0.306491	-0.0838018	0.350408	3.95055	52	0	0	0	0.492904	0.495608	0.0858219	0.405066	0.0612924	0.0517625	-0.0992407	0.210839	-0.077075	-0.251693	-0.0375729	-0.433577	0.532685	0.0104866	-0.0563893	-0.0993093	0.279137	0.542052	0.164915	0.737879	0.716858
34029	3835553							383106				Transcribed locus		Hs.148830	qh39e11.x1 Soares_NFL_T_GBC_S1 Homo sapiens cDNA clone IMAGE:1847084 3-, mRNA sequence	3835553	AI240156			-0.0219126	0.239418	0.139742	0.281099	2.94029	54	0	0	0	-0.00116334	-0.42429	-0.278125	0.077864	-0.074132	-0.0262605	0.255184	-0.258541	0.00896756	0.362368	-0.181431	0.0116476	0.18814	0.00747858	0.353764	-0.073071	0.0720196	0.0948311	0.306335	-0.55085	-0.0206112
34221	1526326		UTP15	UTP15, small subunit processome component	Nucleus	other		384,85	UTP15, U3 small nucleolar ribonucleoprotein, homolog (S. cerevisiae)	UTP15	84135	UTP15, U3 small nucleolar ribonucleoprotein, homolog (S. cerevisiae)	UTP15	Hs.406703	zk70b10.s1 Soares_pregnant_uterus_NbHPU Homo sapiens cDNA clone IMAGE:488155 3- similar to contains element MER9 repetitive element ;, mRNA sequence	1526326	AA046406	5q13.2	Chromosome 5, NC_000005.8 (72897354..72913550)	0.205935	0.301662	0.00575985	0.358624	2.88376	55	0	0	0	0.392933	0.341205	-0.276458	-0.0727533	0.153292	0.154008	-0.0710161	0.768385	0.648203	-0.106655	-0.079664	-0.0612174	0.317298	-0.0392012	-0.11503	-0.0562788	0.296547	0.268085	0.63841	0.356141	0.803224
34245	3678654							39106							qf34d03.x1 Soares_testis_NHT Homo sapiens cDNA clone IMAGE:1751909 3- similar to contains OFR.t3 OFR repetitive element ;, mRNA sequence	3678654	AI150185			0.0304957	0.203503	0.231841	0.311556	3.9063	76	0	0	0	-0.167466	-0.13822	0.282692	-0.323799	0.276783	0.0733829	0.196137	0.0978044	0.084214	0.211753	0.200617	0.0190991	-0.115791	0.267053	-0.0794975	0.0597272	0.0331997	-0.422442	-0.268908	0.0755705	-0.367989
34298	762526	D	GPCPD1	glycerophosphocholine phosphodiesterase 1	Cytoplasm	enzyme		39,57	hypothetical protein KIAA1434	RP5-1022P6.2	56261	Hypothetical protein KIAA1434	RP5-1022P6.2	Hs.636359	yf31h07.r1 Soares fetal liver spleen 1NFLS Homo sapiens cDNA clone IMAGE:128509 5- similar to gb:M15353 EUKARYOTIC INITIATION FACTOR 4E (HUMAN);, mRNA sequence	762526	R10570	20p12.3	Chromosome 20, NC_000020.9 (5475288..5539672, complement)	0.423357	0.225288	0.301724	0.266718	2.38678	57	0	0	0	0.260065	0.235244	0.205717	0.172636	0.342581	0.467535	0.359465	0.974325	0.618328	0.176649	0.284468	0.159631	0.669111	0.95469	0.469904	0.531669	0.377257	0.430443	0.734885	0.523834	0.660735
34513	2112058		PLN	phospholamban	Cytoplasm	transporter		40,56	phospholamban	PLN	5350	Phospholamban	PLN	Hs.170839	zw53d06.s1 Soares_total_fetus_Nb2HF8_9w Homo sapiens cDNA clone IMAGE:773771 3- similar to gb:M63603 CARDIAC PHOSPHOLAMBAN (HUMAN);, mRNA sequence	2112058	AA427940	6q22.1	Chromosome 6, NC_000006.10 (118976165..118988280)	0.427854	0.334731	0.205709	0.364451	3.01053	52	0	0	0	0.412935	0.480785	0.218511	0.656183	0.1204	0.163339	0.190443	1.30468	0.766361	-0.10064	0.58797	-0.269487	0.936106	0.407955	0.205732	0.396493	0.549554	0.709401	0.659602	0.486065	0.470876
34610	1549094		PLPP3	phospholipid phosphatase 3	Plasma Membrane	phosphatase		41,46	phosphatidic acid phosphatase type 2B	PPAP2B	8613	Phosphatidic acid phosphatase type 2B	PPAP2B	Hs.696099	zk81b05.s1 Soares_pregnant_uterus_NbHPU Homo sapiens cDNA clone IMAGE:489201 3- similar to WP:T28D9.3 CE02068 ;, mRNA sequence	1549094	AA056693	1pter-p22.1	Chromosome 1, NC_000001.9 (56733021..56817845, complement)	-4.18818	0.697025	-3.79836	0.780909	2.4714	52	0	0	0	-4.39674	-3.4621	-2.50726	-4.50772	-3.44419	-4.80902	-3.63255	-4.18117	-4.49186	-4.3243	-4.77619	-4.40819	-5.65153	-4.21556	-4.59211	-4.2465	NaN	-5.21029	-4.66314	-4.04561	-4.17222
34645	3595856							41,78				Transcribed locus		Hs.146439	qc04b06.x1 Soares_fetal_heart_NbHH19W Homo sapiens cDNA clone IMAGE:1708595 3-, mRNA sequence	3595856	AI127342			1.3009	0.516762	0.906129	0.388178	3.62293	36	0	0	0	1.65726	1.02348	0.632958	1.00486	2.30713	1.38896	0.372319	1.64115	NaN	1.03417	1.51361	0.923721	2.32197	1.28804	1.14534	1.08919	0.684958	1.36637	1.99148	1.04795	1.46559
34684	2838877							42,15							af24f05.s1 Soares_total_fetus_Nb2HF8_9w Homo sapiens cDNA clone IMAGE:1032609 3-, mRNA sequence	2838877	AA779546			-0.0334756	0.39936	-0.265134	0.328079	2.81001	41	0	0	0	0.267558	-0.1982	-0.306219	-0.126773	-0.19154	-0.19718	-0.556164	0.193247	-0.0808788	-0.42885	-0.945586	-0.678932	0.213996	-0.187524	0.481175	0.14338	0.175626	0.438795	-0.168997	0.681385	0.467106
34739	2064574	D	SYNCRIP	synaptotagmin binding cytoplasmic RNA interacting protein	Nucleus	other	supinoxin	42,65	synaptotagmin binding, cytoplasmic RNA interacting protein	SYNCRIP	10492	Synaptotagmin binding, cytoplasmic RNA interacting protein	SYNCRIP	Hs.571177	zv11c06.s1 Soares_NhHMPu_S1 Homo sapiens cDNA clone IMAGE:753322 3-, mRNA sequence	2064574	AA406581	6q14-q15	Chromosome 6, NC_000006.10 (86380658..86409746, complement)	0.523919	0.445006	0.262459	0.34825	2.80484	39	0	0	0	0.652531	0.512013	-0.320332	0.250555	0.220817	0.128949	-0.314918	0.62007	0.0503898	0.581804	0.533879	0.644781	0.708787	0.779929	0.90832	1.00629	0.425731	0.571789	0.389863	1.09742	0.780325
34743	2111690							42,69				CDNA FLJ34374 fis, clone FEBRA2017502		Hs.432315	zw50e04.s1 Soares_total_fetus_Nb2HF8_9w Homo sapiens cDNA clone IMAGE:773502 3-, mRNA sequence	2111690	AA427928			-0.790903	0.500562	-0.475838	0.463473	2.8304	40	0	0	0	-1.2552	-0.377159	0.138183	-0.848457	NaN	-0.826714	-0.436806	-0.757094	NaN	-0.916911	-0.822483	-0.731862	-1.74472	-0.839192	-1.00821	-1.08385	-0.160505	-1.85911	-1.22878	-0.380126	-1.3947
34774	2240516							42,97	poly(rC) binding protein 2	PCBP2	5094	Poly(rC) binding protein 2	PCBP2	Hs.546271	aa61h05.s1 NCI_CGAP_GCB1 Homo sapiens cDNA clone IMAGE:825465 3-, mRNA sequence	2240516	AA504356	12q13.12-q13.13	Chromosome 12, NC_000012.10 (52132163..52159736)	0.0510463	0.3497	-0.2431	0.282456	4.08769	41	0	0	0	0.588395	0.12645	-0.168745	-0.245026	-0.351305	-0.163715	-0.333318	-0.128455	-0.236865	-0.179036	-0.597023	-0.542853	0.483449	-0.104094	0.569446	0.26894	0.434053	0.449782	0.0384056	0.378196	0.157104
34832	3721479							43,51							an47f06.s1 Gessler Wilms tumor Homo sapiens cDNA clone IMAGE:1701827 3- similar to contains MER14.b3 MER14 repetitive element ;, mRNA sequence	3721479	AI174626			-0.363282	0.262062	-0.189406	0.287466	2.93395	51	0	0	0	-0.172429	-0.158273	-0.0632883	0.028778	-0.465629	-0.268719	-0.114257	-0.276624	-0.707313	-0.0544107	NaN	-0.761806	-0.434888	-0.109112	-0.160048	-0.959994	-0.358457	-0.899298	-0.713734	-0.483235	-0.629451
34879	2100177		TMCC1	transmembrane and coiled-coil domain family 1	Other	other		43,94	transmembrane and coiled-coil domain family 1	TMCC1	23023	Transmembrane and coiled-coil domain family 1	TMCC1	Hs.477547	zu27h05.s1 Soares ovary tumor NbHOT Homo sapiens cDNA clone IMAGE:739257 3- similar to contains L1.t1 L1 repetitive element ;, mRNA sequence	2100177	AA421352	3q21.3	Chromosome 3, NC_000003.10 (130849325..131081999, complement)	0.713619	0.213592	0.549051	0.2722	3.32829	61	0	0	0	0.99181	0.908463	0.303081	1.004	0.589601	0.499642	0.820244	0.528172	0.493483	0.45595	0.642574	0.644903	0.64757	0.725954	0.691487	0.731332	0.524291	0.759194	1.1395	0.884145	0.738727
34892	3674973							44105							qb45e11.x1 NCI_CGAP_Brn23 Homo sapiens cDNA clone IMAGE:1703084 3- similar to contains LTR10.b3 LTR10 repetitive element ;, mRNA sequence	3674973	AI147291			0.0217111	0.197195	0.129216	0.208946	2.49229	51	0	0	0	0.0365019	-0.013125	0.0743034	-0.38362	0.125853	-0.216602	0.227798	-0.126861	-0.276867	0.307515	-0.042745	0.0178772	0.176155	-0.0630902	0.325916	0.17874	0.136784	0.110225	0.438036	0.145282	-0.215606
34960	648320		TYW5	tRNA-yW synthesizing protein 5	Cytoplasm	enzyme		44,7	chromosome 2 open reading frame 60	C2orf60	129450	Chromosome 2 open reading frame 60	C2orf60	Hs.204619	ya10a07.s1 Stratagene fetal spleen (#937205) Homo sapiens cDNA clone IMAGE:61044 3- similar to contains L1 repetitive element,, mRNA sequence	648320	T40725	2q33.1	Chromosome 2, NC_000002.10 (200501879..200528468, complement)	0.12142	0.190625	0.24034	0.313255	2.39546	81	0	0	0	0.0418172	-0.219953	0.341067	0.270205	0.342149	0.165843	0.107602	0	0.345018	-0.0957645	0.42294	0.0964515	0.26427	0.115059	0.0292662	0.111858	-0.134355	0.192075	0.0782509	-0.0147777	0.0988894
34981	2180263							44,89							aa92a03.s1 Stratagene fetal retina 937202 Homo sapiens cDNA clone IMAGE:838732 3- similar to contains LTR2.t3 LTR2 repetitive element ;, mRNA sequence	2180263	AA457543			0.753242	0.620866	1.07581	0.540603	2.49078	43	0	0	0	1.27773	1.02896	0.230707	1.23195	0.152267	0.701093	1.30352	0.111526	1.1615	0.632529	1.36812	0.0127062	0.136283	0.17923	0.186226	-0.149132	-0.125464	0.819464	1.82948	1.15072	1.24163
35054	735839							45,57				Transcribed locus		Hs.655923	ye41d11.s1 Soares fetal liver spleen 1NFLS Homo sapiens cDNA clone IMAGE:120309 3- similar to contains Alu repetitive element;contains THR repetitive element ;, mRNA sequence	735839	T97215			0.39802	0.322341	0.190769	0.268673	3.05139	40	0	0	0	0.41858	0.821406	0.260017	0.221052	0.174893	0.250703	0.094144	1.04752	0.110249	0.400588	1.14584	0.291499	0.720225	-0.12998	0.265053	0.185137	-0.101534	0.466744	0.587817	0.658731	0.337541
35085	1274602							45,85	kelch repeat and BTB (POZ) domain containing 2	KBTBD2	25948	Kelch repeat and BTB (POZ) domain containing 2	KBTBD2	Hs.372541	za52b03.r1 Soares fetal liver spleen 1NFLS Homo sapiens cDNA clone IMAGE:296141 5- similar to contains Alu repetitive element;contains element TAR1 repetitive element ;, mRNA sequence	1274602	W02624	7p14.3	Chromosome 7, NC_000007.12 (32874309..32897897, complement)	0.309436	0.351939	0.0245895	0.448585	3.41169	60	0	0	0	0.666774	0.460473	0.0304669	0.391392	0.0864069	0.390592	-0.1793	-0.195268	0.248753	-0.261782	NaN	0.202012	0.752085	-0.250361	0.481325	0.237268	0.290043	0.840283	0.263533	0.696126	0.69941
35089	2220674		RANBP6	RAN binding protein 6	Cytoplasm	other		45,89	RAN binding protein 6	RANBP6	26953	RAN binding protein 6	RANBP6	Hs.167496	ab01e12.s1 Stratagene fetal retina 937202 Homo sapiens cDNA clone IMAGE:839566 3-, mRNA sequence	2220674	AA489790	9p24.1	Chromosome 9, NC_000009.10 (6001019..6005618, complement)	0.478556	0.310211	0.29576	0.347591	2.65516	53	0	0	0	0.231992	0.112262	0.105508	0.32652	0.305318	0.363638	0.303063	0.815968	0.530844	-0.0132491	0.0949346	0.216282	0.790196	0.656876	0.362648	0.551836	0.451334	0.631327	0.607717	0.464467	0.918734
35153	2987564		SYAP1	synapse associated protein 1	Nucleus	other		46,49	synapse associated protein 1, SAP47 homolog (Drosophila)	SYAP1	94056	Synapse associated protein 1, SAP47 homolog (Drosophila)	SYAP1	Hs.659466	oj21a03.s1 NCI_CGAP_Kid5 Homo sapiens cDNA clone IMAGE:1492780 3- similar to contains Alu repetitive element;, mRNA sequence	2987564	AA878599	Xp22.2	Chromosome X, NC_000023.9 (16647676..16689274)	0.437131	0.330537	0.152021	0.401255	3.63931	54	0	0	0	0.775673	-0.131267	-0.0308841	0.36776	0.123166	0.413307	-0.0900982	0.130674	0.676977	0.411508	0.51335	0.647609	NaN	0.218932	0.583094	0.622739	0.514127	0.57388	0.37538	0.892917	0.179844
35156	3281374		SEMA4D	semaphorin 4D	Plasma Membrane	transmembrane receptor		46,51	chromosome 9 open reading frame 164	C9orf164	349236	Chromosome 9 open reading frame 164	C9orf164	Hs.494406	oy37c12.x1 Soares_parathyroid_tumor_NbHPA Homo sapiens cDNA clone IMAGE:1668022 3-, mRNA sequence	3281374	AI042180	9q22.2	Chromosome 9, NC_000009.10 (91166336..91169386, complement)	0.607264	0.26671	0.34185	0.297737	4.37699	52	0	0	0	0.642455	0.423326	0.38865	0.740467	0.106752	0.895486	0.339278	0.907598	0.67243	0.315257	0.843042	0.345833	NaN	0.865961	0.811458	0.418338	0.696202	0.788398	0.596095	0.671107	0.707517
35163	1081551		FGB	fibrinogen beta chain	Extracellular Space	other	F2	46,58	fibrinogen beta chain	FGB	2244	Fibrinogen beta chain	FGB	Hs.300774	yu97f02.r1 Soares fetal liver spleen 1NFLS Homo sapiens cDNA clone IMAGE:241179 5-, mRNA sequence	1081551	H91121	4q28	Chromosome 4, NC_000004.10 (155703596..155711688)	-0.00684797	0.478507	0.210539	0.308203	2.19801	34	0	0	0	0.157213	0.488188	0.146467	-0.100847	0.105804	0.138211	0.0636786	-0.271532	0.0160046	0.303243	-0.44927	-0.0228745	NaN	0.284025	0.289161	0.495518	0.140135	0.545922	0.0309828	-0.799539	NaN
35167	686511		WBP2	WW domain binding protein 2	Cytoplasm	transcription regulator		46,61	WW domain binding protein 2	WBP2	23558	WW domain binding protein 2	WBP2	Hs.514489	yc63h06.s1 Stratagene liver (#937224) Homo sapiens cDNA clone IMAGE:85403 3-, mRNA sequence	686511	T71990	17q25	Chromosome 17, NC_000017.9 (71353375..71363009, complement)	0.207293	0.281512	0.394144	0.381543	2.80246	65	0	0	0	0.513296	0.466852	0.228028	-0.209942	0.597605	0.19716	0.30462	-0.374062	-0.150449	0.552843	0.39158	0.332912	-0.0405387	0.0210341	0.541148	0.196167	0.0427951	0.427567	0.433575	-0.00367265	-0.053446
35231	2958990							47,21							oh02a06.s1 NCI_CGAP_Kid3 Homo sapiens cDNA clone IMAGE:1456594 3- similar to contains Alu repetitive element;contains element MSR1 repetitive element ;, mRNA sequence	2958990	AA864677			0.0313504	0.291104	0.233914	0.346169	2.89352	51	0	0	0	-0.128976	0.19715	-0.267191	0.255583	0.087771	0.352457	0.263406	NaN	-0.135131	0.188442	-0.876711	0.256797	NaN	-0.206309	0.422717	0.244732	-0.0113882	0.477269	-0.0370081	-0.121222	0.162416
35349	1230135		C1GALT1	core 1 synthase, glycoprotein-N-acetylgalactosamine 3-beta-galactosyltransferase 1	Plasma Membrane	enzyme		48,30				CDNA FLJ13495 fis, clone PLACE1004425		Hs.239666	yv67e10.r1 Soares fetal liver spleen 1NFLS Homo sapiens cDNA clone IMAGE:247818 5-, mRNA sequence	1230135	N73031			-0.817333	0.270649	-0.974157	0.364963	2.44573	65	0	0	0	-0.986716	-0.705052	-0.897115	-1.05029	-0.84183	-0.726211	-0.812905	-0.331117	-0.58375	-1.38611	-1.04775	-0.832059	-0.996558	-0.902365	-0.934541	-1.12542	-0.506309	-0.533334	-1.09054	-0.0639959	-0.764
35507	3069406		CAMKMT	calmodulin-lysine N-methyltransferase	Nucleus	enzyme		49,76	chromosome 2 open reading frame 34	C2orf34	79823	Chromosome 2 open reading frame 34	C2orf34	Hs.468349	om41f02.s1 Soares_NFL_T_GBC_S1 Homo sapiens cDNA clone IMAGE:1543611 3-, mRNA sequence	3069406	AA922097	2p21	Chromosome 2, NC_000002.10 (44442607..44853233)	0.326988	0.271127	0.0960728	0.291394	3.87797	51	0	0	0	0.131978	0.057825	0.327959	0.473	0.0123845	0.0565892	-0.0175574	0.74898	0.543325	-0.154343	0.615787	0.0778635	0.621237	-0.0464549	0.281003	0.217166	0.360989	0.364269	0.194374	0.837198	0.521365
35686	824268							50,42							yg30d10.s1 Soares infant brain 1NIB Homo sapiens cDNA clone IMAGE:34142 3-, mRNA sequence	824268	R45935			-0.3144	0.356507	-0.0505533	0.503191	2.96619	63	0	0	0	-0.144526	-0.280001	-0.443546	0.109619	-0.572579	-0.100769	-0.773704	NaN	-0.489385	-0.207805	-0.331947	-0.559392	0.29271	-0.0782052	-0.809192	0.117119	-0.23887	-0.150187	0.381604	-0.314377	-0.628639
35737	829882		ZNF740	zinc finger protein 740	Other	other		50,89	zinc finger protein 740	ZNF740	283337	Zinc finger protein 740	ZNF740	Hs.524458	yg97b08.s1 Soares infant brain 1NIB Homo sapiens cDNA clone IMAGE:41580 3-, mRNA sequence	829882	R59187	12q13.13	Chromosome 12, NC_000012.10 (51860799..52116626)	-0.398676	0.296777	-0.152041	0.420869	3.42111	69	0	0	0	-0.158375	-0.306503	-0.887778	-0.599904	-0.23561	-0.446334	-0.440325	-0.0731356	-0.196022	-0.155485	-0.190453	0.0869344	-0.789888	-0.0115661	-0.364943	0.0741505	-0.96401	0.0102535	-0.285201	-1.05717	-0.537944
35794	826245		SEPHS1	selenophosphate synthetase 1	Other	enzyme		51,42	selenophosphate synthetase 1	SEPHS1	22929	Selenophosphate synthetase 1	SEPHS1	Hs.124027	yg94g04.s1 Soares infant brain 1NIB Homo sapiens cDNA clone IMAGE:41295 3-, mRNA sequence	826245	R56139	10p14	Chromosome 10, NC_000010.9 (13400086..13430286, complement)	-1.02419	0.218891	-0.869948	0.241651	3.18346	53	0	0	0	-1.40861	-0.867694	-0.935972	-0.828122	-0.720568	-1.01572	-0.776092	-0.956284	-1.00484	-1.15591	-1.27492	-0.893568	-1.24999	-1.13892	-1.27593	-1.08192	-1.20815	-1.14502	-1.03196	-1.25742	-0.96831
35815	900445							51,61							ym60h12.s1 Soares infant brain 1NIB Homo sapiens cDNA clone IMAGE:52957 3-, mRNA sequence	900445	H29535			0.5945	0.448526	0.199568	0.682687	3.21484	73	0	0	0	0.794421	0.660004	0.753026	1.16538	0.0799737	0.526925	0.294492	1.8941	0.603256	0.0856497	0.0410169	0.714097	0.645567	0.583937	0.675549	0.82705	0.433476	1.04782	0.362836	0.577205	0.909931
35817	2138830							51,63	heat shock 70kDa protein 4	HSPA4	3308	Heat shock 70kDa protein 4	HSPA4	Hs.90093	zw52d05.s1 Soares_total_fetus_Nb2HF8_9w Homo sapiens cDNA clone IMAGE:773673 3-, mRNA sequence	2138830	AA433916	5q31.1-q31.2	Chromosome 5, NC_000005.8 (132415561..132468608)	-0.722099	0.206022	-0.573879	0.277904	3.04319	65	0	0	0	-0.811636	-0.797872	-1.07659	-1.1288	-0.741194	-0.743055	-0.828265	-0.60609	-0.481837	-0.433226	-0.514101	-0.41105	-0.565789	-0.36506	-0.993205	-0.484927	-0.630875	-0.823677	-0.501136	-0.907001	-0.568877
35835	1741853		VMP1	vacuole membrane protein 1	Plasma Membrane	other		51,8	transmembrane protein 49	TMEM49	81671	Transmembrane protein 49	TMEM49	Hs.659162	zo80f08.s1 Stratagene ovarian cancer (#937219) Homo sapiens cDNA clone IMAGE:593223 3-, mRNA sequence	1741853	AA159669	17q23.1	Chromosome 17, NC_000017.9 (55139811..55273235)	-1.95681	0.371929	-1.70592	0.324557	3.23651	43	0	0	0	-1.94246	-2.23807	-1.79375	-1.78074	-1.30336	-1.81208	-1.85564	-1.79854	-1.83363	-1.64026	-1.56449	-1.78269	-2.31305	-1.87266	-2.68647	-2.15638	-2.97374	-2.43721	-1.82344	-1.9624	-1.98835
35943	2077417		WDR33	WD repeat domain 33	Nucleus	other		52,8	WD repeat domain 33	WDR33	55339	WD repeat domain 33	WDR33	Hs.620490	zu07b07.s1 Soares_testis_NHT Homo sapiens cDNA clone IMAGE:731125 3-, mRNA sequence	2077417	AA417318	2q14.3	Chromosome 2, NC_000002.10 (128178278..128285215, complement)	0.0400466	0.335101	-0.16054	0.251325	2.95259	39	0	0	0	0.292545	-0.155725	0.0512194	0.198933	0.21911	-0.0403805	-0.252055	0.255212	-0.0903652	-0.524775	0.0667038	-0.483213	-0.104524	-0.237949	-0.200174	0.0796241	0.21999	-0.0462779	-0.430229	0.500007	0.0178713
36006	2183920		XRCC3	X-ray repair cross complementing 3	Nucleus	enzyme		53,39	hypothetical protein LOC730176///X-ray repair complementing defective repair in Chinese hamster cells 3	LOC730176///XRCC3		X-ray repair complementing defective repair in Chinese hamster cells 3	XRCC3	Hs.592325	aa25d08.s1 NCI_CGAP_GCB1 Homo sapiens cDNA clone IMAGE:814287 3-, mRNA sequence	2183920	AA459013	14q32.33///14q32.3	Chromosome 14, NC_000014.7 (103240486..103241866, complement)///Chromosome 14, NC_000014.7 (103233707..103251549, complement)	-0.0835229	0.218099	0.084839	0.258277	3.40563	57	0	0	0	-0.269911	-0.325707	-0.219423	-0.375679	-0.22157	0.114738	0.193908	-0.271786	0.190717	0.300127	-0.209014	-0.075915	-0.0464857	0.352214	0.0728751	0.154251	0.321657	0.148207	-0.263128	-0.0780552	-0.294151
36047	3069540							53,76				Full-length cDNA clone CS0DI009YJ20 of Placenta Cot 25-normalized of Homo sa...		Hs.635013	om42f06.s1 Soares_NFL_T_GBC_S1 Homo sapiens cDNA clone IMAGE:1543715 3-, mRNA sequence	3069540	AA922231			1.27639	0.470853	0.91766	0.419594	3.61535	45	0	0	0	1.70927	1.21984	0.391168	1.40768	1.16835	1.0069	1.42035	1.00138	0.471039	1.45491	1.51425	1.58876	2.62757	0.663136	1.40219	1.37015	0.742418	1.21658	1.49018	1.03865	1.48938
36064	874355		OCIAD1	OCIA domain containing 1	Cytoplasm	other		53,91	OCIA domain containing 1	OCIAD1	54940				yl95h12.s1 Soares infant brain 1NIB Homo sapiens cDNA clone IMAGE:46131 3- similar to contains Alu repetitive element;, mRNA sequence	874355	H09533	4p11	Chromosome 4, NC_000004.10 (48527862..48558020)	-0.0239717	0.177778	0.101	0.245982	2.94423	66	0	0	0	-0.0314052	0.0287113	0.0441345	0.199148	0.226678	-0.00744292	-0.172213	-0.242689	-0.0577056	0.183668	0.00886321	0.19381	-0.417726	0.131666	-0.11269	-0.0178717	-0.277315	-0.286386	-0.165102	-0.316544	-0.0245312
36182	1211358							55,10				Transcribed locus		Hs.563359	yy62g05.s1 Soares_multiple_sclerosis_2NbHMSP Homo sapiens cDNA clone IMAGE:278168 3- similar to contains Alu repetitive element;contains element MER10 repetitive element ;, mRNA sequence	1211358	N63529			-0.0838037	0.237416	0.0698341	0.329248	2.66104	69	0	0	0	-0.270005	-0.257736	0.00598458	-0.143302	0.0665165	0.240919	-0.192857	-0.223664	0.111108	-0.139186	-0.333549	-0.010031	0.160292	0.350802	-0.400635	-0.0080531	-0.269838	-0.636704	0.278624	-0.297281	-0.385807
36225	2214351		BAZ1B	bromodomain adjacent to zinc finger domain 1B	Nucleus	transcription regulator		55,41	bromodomain adjacent to zinc finger domain, 1B	BAZ1B	9031	Bromodomain adjacent to zinc finger domain, 1B	BAZ1B	Hs.694847	aa39h10.s1 NCI_CGAP_GCB1 Homo sapiens cDNA clone IMAGE:815683 3- similar to contains element MER18 repetitive element ;, mRNA sequence	2214351	AA485132	7q11.23	Chromosome 7, NC_000007.12 (72492669..72574551, complement)	-0.334685	0.144263	-0.204035	0.144279	4.20478	48	0	0	0	-0.469918	-0.427049	-0.208354	-0.436878	-0.296748	-0.295835	-0.398102	-0.302689	-0.0483908	-0.282215	-0.334691	-0.13614	-0.247522	-0.290417	-0.41135	-0.262192	-0.129554	-0.291396	-0.550562	-0.114878	-0.43092
36355	824014		CPLX2	complexin 2	Cytoplasm	other		56,61	complexin 2	CPLX2	10814	Complexin 2	CPLX2	Hs.193235	yg24f09.s1 Soares infant brain 1NIB Homo sapiens cDNA clone IMAGE:33141 3-, mRNA sequence	824014	R44625	5q35.2	Chromosome 5, NC_000005.8 (175156216..175243629)	-0.871855	0.385059	-0.611732	0.413342	3.01208	50	0	0	0	-0.793391	-0.727668	-0.453962	-1.16758	-0.683685	-0.796394	-0.215761	-1.13874	-0.998245	-0.854829	-1.63674	-0.975182	-1.17774	-1.26646	-0.571251	-0.992942	-0.280607	-1.07208	NaN	-0.828855	-0.975514
36388	1114025							56,91				Transcribed locus		Hs.694931	yv89b04.s1 Soares melanocyte 2NbHM Homo sapiens cDNA clone IMAGE:249871 3-, mRNA sequence	1114025	H96982			-0.438184	0.378315	-0.172384	0.409116	3.09133	48	0	0	0	-1.03623	-0.607663	-0.645926	-0.497906	-0.113804	-0.309979	0.0293772	-0.118277	0.292254	-0.0930401	0.0827051	-0.128497	NaN	-0.17994	-1.15888	-0.46868	-0.695775	-1.05715	-0.510727	-0.733637	-1.00116
36422	954656							57,24							yp90b05.s1 Soares fetal liver spleen 1NFLS Homo sapiens cDNA clone IMAGE:194673 3-, mRNA sequence	954656	R89829			-0.408803	0.381414	-0.130316	0.531144	2.54955	40	0	0	0	NaN	-0.221204	-0.0930688	0.0709197	-0.0713786	0.0966662	-0.281027	NaN	NaN	-0.961755	-0.669356	NaN	NaN	NaN	-1.07549	-0.732256	-0.325678	-0.125409	-0.871545	-0.76323	NaN
36440	1400590		DHX38	DEAH-box helicase 38	Nucleus	enzyme		57,40	DEAH (Asp-Glu-Ala-His) box polypeptide 38	DHX38	9785	DEAH (Asp-Glu-Ala-His) box polypeptide 38	DHX38	Hs.570079	zh59f01.s1 Soares_fetal_liver_spleen_1NFLS_S1 Homo sapiens cDNA clone IMAGE:416377 3-, mRNA sequence	1400590	W86861	16q21-q22.3	Chromosome 16, NC_000016.8 (70685116..70704312)	0.109287	0.184327	-0.0352032	0.195721	3.58147	51	0	0	0	0.0176269	-0.0616631	-0.000699	0.141516	0.0396714	0.278412	-0.137699	0.327183	-0.103709	-0.309147	0.0243401	-0.0826784	0.239241	0.280691	-0.088611	0.183584	0.475371	0.216855	0.262611	0.223169	0.00522128
36441	2240433							57,41				Transcribed locus		Hs.663282	aa61d03.s1 NCI_CGAP_GCB1 Homo sapiens cDNA clone IMAGE:825413 3-, mRNA sequence	2240433	AA504273			0.225621	0.3131	-0.0171472	0.306317	3.60908	48	0	0	0	0.141186	0.193273	-0.154885	0.175739	-0.265219	0.317273	0.113866	0.381596	0.443714	-0.346601	0.385748	-0.226402	0.538457	-0.0743029	0.169985	0.390676	0.256906	0.236051	-0.1677	0.500308	0.265361
36449	3095564	D	LINC-PINT	long intergenic non-protein coding RNA, p53 induced transcript	Other	other		57,49	hypothetical LOC646329///hypothetical protein FLJ43663	LOC646329///FLJ43663		Hypothetical protein FLJ43663	FLJ43663	Hs.150556	on40b04.s1 NCI_CGAP_Co8 Homo sapiens cDNA clone IMAGE:1559119 3-, mRNA sequence	3095564	AA937453	7q32.3///7q32.3	Chromosome 7, NC_000007.12 (130216289..130248609, complement)///Chromosome 7, NC_000007.12 (130247412..130448974, complement)	1.5894	0.354268	1.30969	0.362399	3.61409	50	0	0	0	1.98764	1.77205	1.32627	1.71989	1.24467	1.27641	1.60412	1.01542	0.912586	1.45636	1.77516	1.75979	1.80196	0.862255	1.91616	1.43585	1.61812	1.21585	1.49394	1.82619	1.90595
36473	3204058							57,70	G protein-coupled receptor 61	GPR61	83873	G protein-coupled receptor 61	GPR61	Hs.514690	zf99g04.s1 Soares_pineal_gland_N3HPG Homo sapiens cDNA clone IMAGE:392022 3-, mRNA sequence	3204058	AI003724	1p13.3	Chromosome 1, NC_000001.9 (109884032..109889981)	0.370084	0.267678	0.231157	0.23474	2.39338	40	0	0	0	0.425009	0.259625	0.0368415	0.670337	0.303728	0.991946	0.322286	0.450075	0.717014	0.398471	0.102873	-0.0556659	0.471233	0.37232	0.418609	0.386305	0.159978	0.62884	0.658303	0.51672	0.358813
36482	3836181							57,79							qh54a07.x1 Soares_fetal_liver_spleen_1NFLS_S1 Homo sapiens cDNA clone IMAGE:1848468 3- similar to contains Alu repetitive element;contains L1.t3 L1 L1 repetitive element ;, mRNA sequence	3836181	AI240784			-0.0287869	0.247499	-0.221702	0.306579	3.2429	56	0	0	0	0.0252616	-0.077529	-0.0413293	0.048131	NaN	0.00830231	-0.0187461	0.606564	-0.255842	-0.289319	0.189013	-0.217349	0.21277	-0.128536	-0.11932	-0.206261	-0.189755	0.00191329	-0.255149	0.0699008	0.227007
36516	823670							58,11				Transcribed locus		Hs.23789	yg42c04.s1 Soares infant brain 1NIB Homo sapiens cDNA clone IMAGE:35308 3- similar to contains L1 repetitive element ;, mRNA sequence	823670	R45402			0.403776	0.203958	0.504282	0.232485	2.20076	55	0	0	0	0.729486	0.528233	0.450537	0.40982	0.524038	0.322732	0.82048	0.1097	0.0556288	0.731978	0.409519	0.719674	0.224473	0.421114	0.222058	0.514371	0.184602	0.18339	0.398045	0.128151	0.313708
36624	825123		TRAPPC9	trafficking protein particle complex 9	Plasma Membrane	other		59,11							yg61a07.s1 Soares infant brain 1NIB Homo sapiens cDNA clone IMAGE:37205 3-, mRNA sequence	825123	R49592			-0.0254956	0.320569	-0.224518	0.352589	2.78753	54	0	0	0	0.0132454	0.342789	-0.0501806	-0.0110993	-0.359604	-0.630063	-0.225194	-0.278716	-0.539842	-0.624353	0.0617367	-0.419084	0.847291	0.0654487	-0.0339003	0.358883	0.0481577	-0.0378546	-0.314094	0.275365	0.260049
36651	2077092							59,36				Transcribed locus		Hs.662422	zu04a06.s1 Soares_testis_NHT Homo sapiens cDNA clone IMAGE:730834 3- similar to contains element MIR repetitive element ;, mRNA sequence	2077092	AA417011			0.128634	0.245217	-0.0352326	0.28228	2.91682	54	0	0	0	0.222762	0.267119	0.117611	0.127597	-0.170086	0.562516	-0.267212	0.177133	0.261888	0.0214181	-0.208863	0.172913	0.47222	0.0687665	-0.0664593	0.363899	-0.159257	0.468661	0.45296	0.132001	0.103614
36670	3962343		MRPL54	mitochondrial ribosomal protein L54	Cytoplasm	other		59,53	mitochondrial ribosomal protein L54	MRPL54	116541	Mitochondrial ribosomal protein L54	MRPL54	Hs.356578	qn52g11.x1 NCI_CGAP_Kid5 Homo sapiens cDNA clone IMAGE:1901924 3- similar to WP:F25H5.6 CE15902 ;, mRNA sequence	3962343	AI302997	19p13.3	Chromosome 19, NC_000019.8 (3713672..3718556)	0.654616	0.249872	0.468985	0.245129	3.26276	47	0	0	0	0.67094	0.0458302	0.351514	0.584515	NaN	0.508188	1.15874	0.594289	0.823457	0.659971	0.666036	0.668616	1.19124	0.7408	0.746787	0.841164	NaN	0.716877	0.296953	0.816006	0.885927
36684	866411		C11orf68	chromosome 11 open reading frame 68	Other	other		59,66	chromosome 11 open reading frame 68	C11orf68	83638	Chromosome 11 open reading frame 68	C11orf68	Hs.433573	yj42b02.s1 Soares placenta Nb2HP Homo sapiens cDNA clone IMAGE:151371 3-, mRNA sequence	866411	H03478	11q13.1	Chromosome 11, NC_000011.8 (65440857..65443107, complement)	-0.524755	0.29766	-0.337548	0.248866	3.00041	40	0	0	0	-0.438841	-0.383519	-0.319525	-0.617674	-0.28162	-0.263069	-0.271031	-1.07095	-0.499628	-0.233116	-0.557336	-0.290347	-1.62748	-0.530993	-0.368913	-0.341252	-0.569903	-0.297982	-0.686243	-0.500299	-0.914179
36842	2705044		TYW5	tRNA-yW synthesizing protein 5	Cytoplasm	enzyme		60,13	chromosome 2 open reading frame 60	C2orf60	129450	Chromosome 2 open reading frame 60	C2orf60	Hs.204619	zi64d08.s1 Soares_fetal_liver_spleen_1NFLS_S1 Homo sapiens cDNA clone IMAGE:435567 3-, mRNA sequence	2705044	AA701931	2q33.1	Chromosome 2, NC_000002.10 (200501879..200528468, complement)	0.665557	0.232015	0.509916	0.243194	3.0219	49	0	0	0	0.760717	0.677971	0.389859	0.986468	0.430477	0.768097	0.448648	0.60485	0.615009	0.729877	1.04162	0.904628	0.514173	0.40491	0.689238	0.420858	0.295506	0.84766	0.943332	0.804071	0.402182
36960	3078174		ZNF711	zinc finger protein 711	Nucleus	other		61,22	zinc finger protein 711	ZNF711	7552	Zinc finger protein 711	ZNF711	Hs.326801	on99b04.s1 Soares_NFL_T_GBC_S1 Homo sapiens cDNA clone IMAGE:1564783 3-, mRNA sequence	3078174	AA928817	Xq21.1-q21.2	Chromosome X, NC_000023.9 (84385694..84415024)	-0.0198607	0.442497	-0.346594	0.419589	3.38074	46	0	0	0	0.427522	0.0972168	-0.0305164	0.205562	-0.42489	0.141024	-0.175981	-0.0330938	NaN	0.101571	-0.554557	-0.330791	-0.203433	0.110511	0.543546	0.518114	0.0526857	0.0233616	-1.2782	0.682887	0.420369
36981	2240933							61,41							aa65g03.s1 NCI_CGAP_GCB1 Homo sapiens cDNA clone IMAGE:825844 3- similar to contains L1.t3 L1 repetitive element ;, mRNA sequence	2240933	AA504773			0.334545	0.270536	0.180428	0.242183	2.6675	42	0	0	0	0.488391	0.315782	0.36493	0.865014	0.278664	0.16599	0.489661	0.579993	0.238621	0.414738	0.151285	-0.194256	0.235896	0.50758	0.0820047	0.628928	NaN	0.0282076	0.661921	0.333416	0.402202
36988	3231844		PRICKLE3	prickle planar cell polarity protein 3	Other	other		61,48	prickle homolog 3 (Drosophila)	PRICKLE3	4007	LIM domain only 6	LMO6	Hs.632802	ou29c05.x1 Soares_NFL_T_GBC_S1 Homo sapiens cDNA clone IMAGE:1627688 3-, mRNA sequence	3231844	AI017508	Xp11.23-p11.22	Chromosome X, NC_000023.9 (48918850..48929720, complement)	0.260217	0.382525	0.51435	0.358404	3.07012	44	0	0	0	0.297514	-0.024176	0.145136	-0.168353	0.196444	0.801663	0.511	-0.00151334	0.56185	NaN	0.0688057	0.70967	-0.824601	0.438955	0.715315	0.757104	0.0744632	0.807934	0.706084	-0.0967512	0.102792
37009	2704830							61,67							zi43g07.s1 Soares_fetal_liver_spleen_1NFLS_S1 Homo sapiens cDNA clone IMAGE:433596 3-, mRNA sequence	2704830	AA701665			0.617692	0.271462	0.43525	0.318068	2.5917	42	0	0	0	0.857818	0.672542	0.685395	NaN	0.539725	NaN	0.710096	1.25962	0.639287	0.265963	NaN	0.240808	NaN	0.368752	0.232781	NaN	0.446316	1.10478	0.445527	0.710931	0.439385
37011	2836805							61,69				Transcribed locus		Hs.121925	zi93d02.s1 Soares_fetal_liver_spleen_1NFLS_S1 Homo sapiens cDNA clone IMAGE:448323 3-, mRNA sequence	2836805	AA777474			0.910279	0.472187	0.653302	0.458977	2.43834	49	0	0	0	1.57998	0.764978	0.513168	0.420676	0.412361	0.900063	0.460195	0.672054	1.41736	1.22221	1.10437	1.13702	1.3262	0.747629	1.43418	1.1089	0.311915	NaN	1.33053	0.373891	0.856356
37022	3838367							61,79				Transcribed locus		Hs.656062	qh54h09.x1 Soares_fetal_liver_spleen_1NFLS_S1 Homo sapiens cDNA clone IMAGE:1848545 3-, mRNA sequence	3838367	AI242970			1.24719	0.448149	0.921812	0.358464	3.37203	35	0	0	0	1.55461	0.719837	0.735868	1.49715	NaN	1.12642	0.85506	1.43331	NaN	1.09254	1.31183	0.876747	1.65149	0.861095	1.57596	1.44682	1.10888	1.22325	1.71094	1.49334	1.6426
37024	3887918	D	GNAS	GNAS complex locus	Plasma Membrane	enzyme		61,80	GNAS complex locus	GNAS	2778	GNAS complex locus	GNAS	Hs.125898	qo48b01.x1 NCI_CGAP_Lu5 Homo sapiens cDNA clone IMAGE:1911721 3-, mRNA sequence	3887918	AI268751	20q13.3	Chromosome 20, NC_000020.9 (56848190..56919642)	-0.0176578	0.196638	-0.187462	0.333255	3.06697	79	0	0	0	-0.0105795	0.0655013	-0.0289629	0.443855	NaN	0.204185	-0.0442757	0.0350186	-0.245269	-0.157375	-0.138523	-0.218044	-0.0231068	0.0594344	0.127852	0.0358059	0.109211	-0.251161	0.127573	0.170442	0.141668
37041	878025		LINC00893	long intergenic non-protein coding RNA 893	Other	other		61,96	iduronate 2-sulfatase (Hunter syndrome)	IDS	3423	Iduronate 2-sulfatase (Hunter syndrome)	IDS	Hs.460960	yj07a08.s1 Soares placenta Nb2HP Homo sapiens cDNA clone IMAGE:148022 3-, mRNA sequence	878025	H13205	Xq28	Chromosome X, NC_000023.9 (148371663..148394841, complement)	0.323378	0.459647	-0.00302328	0.436249	3.1658	41	0	0	0	0.531929	0.373778	0.309874	-0.0704456	-0.168917	0.0546983	0.131659	NaN	0.173186	-0.414274	0.361786	0.267242	NaN	0.0701505	0.289842	0.365821	0.304453	0.384612	NaN	0.612178	0.691035
37180	4003842		PPP2R5E	protein phosphatase 2 regulatory subunit B'epsilon	Cytoplasm	phosphatase		63,26	protein phosphatase 2, regulatory subunit B', epsilon isoform	PPP2R5E	5529	Protein phosphatase 2, regulatory subunit B', epsilon isoform	PPP2R5E	Hs.334868	qo81f06.x1 NCI_CGAP_Kid5 Homo sapiens cDNA clone IMAGE:1914947 3-, mRNA sequence	4003842	AI308971	14q23.1	Chromosome 14, NC_000014.7 (62911108..63079832, complement)	0.189478	0.197214	0.0497003	0.233294	2.92641	48	0	0	0	0.0316768	0.125023	-0.144132	0.422573	0.214297	0.0885328	-0.144137	0.125136	0.168783	0.0406364	0.136297	0.386009	0.360971	0.321339	0.222751	0.453179	0.218242	NaN	-0.0447728	-0.104407	0.190693
37219	874156							63,61							yl95e05.s1 Soares infant brain 1NIB Homo sapiens cDNA clone IMAGE:45804 3-, mRNA sequence	874156	H09334			0.210419	0.392819	-0.135605	0.37338	3.82964	40	0	0	0	0.261668	0.383239	0.0251311	0.392811	-0.0713167	0.245186	0.243415	0.415849	-0.0134816	NaN	0.502295	-0.47489	-0.326662	-0.206165	0.510454	0.347591	-0.259934	NaN	-0.148641	1.27425	0.673039
37222	2457260							63,64							af03h03.s1 Soares_testis_NHT Homo sapiens cDNA clone IMAGE:1030613 3-, mRNA sequence	2457260	AA608832			0.416446	0.293165	0.563791	0.239544	2.43995	41	0	0	0	0.770334	0.248163	0.386938	0.759948	0.661233	0.0789521	0.707261	0.393797	0.24603	0.52925	0.875492	0.214986	0.940712	0.4516	0.238764	0.107741	0.120795	0.436611	0.00242071	0.161286	0.924959
37265	4148571		PPIL2	peptidylprolyl isomerase like 2	Nucleus	enzyme		64102	peptidylprolyl isomerase (cyclophilin)-like 2	PPIL2	23759	Peptidylprolyl isomerase (cyclophilin)-like 2	PPIL2	Hs.438587	qy73c11.x1 NCI_CGAP_Brn25 Homo sapiens cDNA clone IMAGE:2017652 3- similar to TR:Q13357 Q13357 CYCLOPHILIN-LIKE PROTEIN ;, mRNA sequence	4148571	AI369818	22q11.21	Chromosome 22, NC_000022.9 (20350276..20382160)	-0.150455	0.272935	0.0235196	0.321712	2.78316	54	0	0	0	-0.114026	0.290073	-0.134528	-0.554268	-0.145604	0.0865623	-0.188472	-0.196568	-0.0370474	0.00739846	-0.504136	-0.0467756	-0.198994	-0.48505	-0.0372522	0.278664	0.131914	NaN	-0.782135	-0.320816	-0.397371
37268	3739021							64105				Transcribed locus		Hs.537402	qe10h08.x1 Soares_testis_NHT Homo sapiens cDNA clone IMAGE:1738623 3- similar to contains element MSR1 repetitive element ;, mRNA sequence	3739021	AI187812			-0.418683	0.204454	-0.180597	0.379982	4.24877	90	0	0	0	-0.393635	-0.190289	-0.257975	-0.569212	-0.275981	-0.319029	-0.24642	-0.388641	-0.447336	-0.127273	-0.532581	-0.532281	-0.898827	0.0426005	-0.490947	-0.419174	-0.358658	-0.428676	-0.702786	-0.3333	-0.23405
37282	1030661							64,20				Transcribed locus		Hs.599906	yr83d05.s1 Soares fetal liver spleen 1NFLS Homo sapiens cDNA clone IMAGE:211881 3-, mRNA sequence	1030661	H68764			0.038847	0.405351	-0.22152	0.374184	2.9898	48	0	0	0	-0.517675	0.0956778	-0.34303	0.0534655	-0.102154	0.388723	0.226164	0.271464	-0.35107	0.254341	0.122714	-0.18072	0.65307	0.0946843	0.413109	0.546263	0.0472404	-0.120694	-0.442131	-0.523979	1.28271
37288	4005842							64,26				Transcribed locus		Hs.668385	qo90g04.x1 NCI_CGAP_Kid5 Homo sapiens cDNA clone IMAGE:1915830 3-, mRNA sequence	4005842	AI310971			0.0981437	0.188304	-0.0941109	0.240529	4.25075	57	0	0	0	0.0260805	0.0502857	-0.277973	0.121379	-0.020874	-0.0276926	-0.212925	0.169235	0.328206	0.338995	0.211171	0.271761	0.240631	0.217951	0.428258	-0.0668398	0.0232716	0.250399	0.208147	0.0123708	0.124836
37292	960085							64,3							yq08e04.r1 Soares fetal liver spleen 1NFLS Homo sapiens cDNA clone IMAGE:196350 5- similar to contains Alu repetitive element;, mRNA sequence	960085	R92545			-0.0830805	0.137081	0.0204053	0.186798	3.18081	65	0	0	0	-0.00720439	-0.116519	-0.160631	-0.0733976	-0.0425304	0.0989476	-0.0393838	0.134892	-0.0898521	-0.232331	0.0264568	-0.166523	-0.147708	-0.263776	-0.00718985	-0.134462	-0.0364629	0.226039	0.0506881	-0.0694585	-0.173058
37426	3843657							65,53							qh75f09.x1 Soares_fetal_liver_spleen_1NFLS_S1 Homo sapiens cDNA clone IMAGE:1850537 3- similar to contains LTR5.b1 LTR5 repetitive element ;, mRNA sequence	3843657	AI248260			-0.575129	0.270757	-0.304341	0.354319	4.1747	61	0	0	0	-0.436271	-0.58882	-0.271446	NaN	-0.352467	-0.329125	-0.365803	-0.545738	-0.459008	-0.469978	-0.636336	-0.394542	-1.05418	-0.645825	-0.541063	-0.864508	-0.385756	-1.06369	-0.844055	-0.716306	-0.736276
37532	3424763		TRAF6	TNF receptor associated factor 6	Cytoplasm	enzyme		66,51	TNF receptor-associated factor 6	TRAF6	7189	TNF receptor-associated factor 6	TRAF6	Hs.591983	oz41c01.s1 Soares_NhHMPu_S1 Homo sapiens cDNA clone IMAGE:1677888 3-, mRNA sequence	3424763	AI086340	11p12	Chromosome 11, NC_000011.8 (36467302..36488398, complement)	0.113701	0.16599	0.00440374	0.166836	3.04363	49	0	0	0	0.185993	0.269027	0.399564	0.114506	0.0198473	0.0632533	-0.0921614	0.168966	-0.0434873	-0.0909409	0.265419	-0.0865687	-0.177688	0.121278	-0.0199302	-0.0500094	0.009884	0.0287222	0.220626	0.150585	0.152697
37549	1479405							66,67				Transcribed locus		Hs.687727	ze52a04.s1 Soares retina N2b4HR Homo sapiens cDNA clone IMAGE:362574 3-, mRNA sequence	1479405	AA017242			0.41723	0.562638	0.077722	0.429383	2.60499	28	0	0	0	1.01401	-0.256945	0.214187	NaN	-0.602995	NaN	-0.19138	NaN	0.257363	-0.0153979	1.39982	-0.0680443	0.53679	1.04487	1.19457	0.125565	0.228521	NaN	NaN	1.0615	0.926801
37598	1484927		ZNF785	zinc finger protein 785	Other	other		67,13	zinc finger protein 785	ZNF785	146540	Zinc finger protein 785	ZNF785	Hs.513509	ze68b04.s1 Soares retina N2b4HR Homo sapiens cDNA clone IMAGE:364111 3- similar to SW:ZN42_HUMAN P28698 ZINC FINGER PROTEIN 42 ;, mRNA sequence	1484927	AA021202	16p11.2	Chromosome 16, NC_000016.8 (30499495..30504511, complement)	-0.33504	0.19533	-0.190609	0.240474	3.23283	59	0	0	0	-0.30199	-0.0234747	-0.243912	-0.552696	-0.206285	-0.137227	-0.141302	-0.411302	-0.466175	-0.128135	-0.282506	-0.224184	-0.436969	-0.603948	-0.487601	-0.35718	-0.697757	-0.168395	-0.00297052	-0.537281	-0.593613
37657	1482753							67,67				MRNA full length insert cDNA clone EUROIMAGE 146729		Hs.29952	ze57e05.s1 Soares retina N2b4HR Homo sapiens cDNA clone IMAGE:363104 3-, mRNA sequence	1482753	AA019342			0.356218	0.21894	0.209612	0.229276	3.06096	51	0	0	0	0.571147	0.177575	0.111813	0.419776	0.207932	0.840381	0.414769	0.746087	0.19541	0.518996	0.297261	0.0663	0.637746	0.33414	0.547099	0.527586	0.196376	0.32908	0.569098	0.264377	0.174534
37672	3835675							67,80							qi11g03.x1 Soares_NhHMPu_S1 Homo sapiens cDNA clone IMAGE:1856212 3-, mRNA sequence	3835675	AI240278			0.853592	0.448797	0.5979	0.40606	2.54812	40	0	0	0	1.2775	0.994351	-0.0310215	1.47658	1.0057	0.933112	0.493896	1.21533	0.244624	NaN	NaN	0.683768	1.04702	0.0788167	0.795237	0.276479	0.732365	0.544194	1.74413	1.13123	1.26485
37788	1547825		TRIM29	tripartite motif containing 29	Cytoplasm	transcription regulator		68,88	tripartite motif-containing 29	TRIM29	23650	Tripartite motif-containing 29	TRIM29	Hs.504115	zf18b10.s1 Soares_fetal_heart_NbHH19W Homo sapiens cDNA clone IMAGE:377275 3-, mRNA sequence	1547825	AA055486	11q22-q23	Chromosome 11, NC_000011.8 (119487205..119514073, complement)	-1.32752	0.437193	-1.0847	0.438715	2.53905	46	0	0	0	-1.05906	-0.813103	-0.561317	-2.02522	-0.931261	-1.49221	-1.2188	-1.77652	-1.52059	-1.19015	-1.86098	-1.72809	NaN	-1.45744	-1.19121	-0.964877	-0.900657	-2.08862	-2.05333	-1.40574	-1.35489
37878	2657600							69,71							zj55c02.s1 Soares_fetal_liver_spleen_1NFLS_S1 Homo sapiens cDNA clone IMAGE:454178 3- similar to contains Alu repetitive element;, mRNA sequence	2657600	AA677078			0.444882	0.202127	0.234807	0.328226	3.90399	78	0	0	0	0.472583	0.300308	0.20242	0.295052	0.394884	0.264908	0.498098	NaN	0.36404	0.407859	0.322186	0.323587	0.662709	0.677701	0.476967	0.423035	0.283476	0.333638	0.653326	0.351513	0.27585
38126	1218107							71,10							za27h02.s1 Soares fetal liver spleen 1NFLS Homo sapiens cDNA clone IMAGE:293811 3-, mRNA sequence	1218107	N65982			1.09051	0.559727	0.718746	0.502448	3.08621	44	0	0	0	1.81133	0.920576	0.560737	NaN	0.540186	1.07815	1.0378	1.75917	1.44511	0.596455	-0.161449	1.0933	1.4873	1.75729	1.49318	0.811928	0.567074	1.46607	0.176951	1.91735	1.16771
38129	1047445							71102							yu02a08.s1 Soares fetal liver spleen 1NFLS Homo sapiens cDNA clone IMAGE:232598 3- similar to contains Alu repetitive element;, mRNA sequence	1047445	H74183			0.773495	0.350511	0.572261	0.238632	2.78519	33	0	0	0	1.04783	0.355544	0.202231	0.64745	0.418468	0.779234	0.711592	0.540449	0.810736	0.618061	0.739148	0.531618	1.0796	0.944444	1.01193	0.791377	0.539327	1.18347	NaN	0.823612	1.37769
38137	768074		PFKFB2	6-phosphofructo-2-kinase/fructose-2,6-biphosphatase 2	Cytoplasm	kinase		71,12	6-phosphofructo-2-kinase/fructose-2,6-biphosphatase 2	PFKFB2	5208	6-phosphofructo-2-kinase/fructose-2,6-biphosphatase 2	PFKFB2	Hs.282702	ya48f01.s1 Soares infant brain 1NIB Homo sapiens cDNA clone IMAGE:53158 3-, mRNA sequence	768074	R16146	1q31	Chromosome 1, NC_000001.9 (205293243..205320991)	1.13127	0.456423	0.82669	0.374387	3.24086	41	0	0	0	1.44265	1.03453	0.964383	1.22649	0.888221	1.37545	0.662298	1.06813	1.52519	1.41242	1.49113	1.56681	2.34205	1.21998	1.63198	1.30773	0.649617	1.01162	0.760067	1.26828	0.822991
38201	2835089		OPHN1	oligophrenin 1	Cytoplasm	other		71,70	oligophrenin 1	OPHN1	4983	Oligophrenin 1	OPHN1	Hs.128824	ad14b05.s1 Soares_NbHFB Homo sapiens cDNA clone IMAGE:878193 3- similar to gb:M19503 LINE-1 REVERSE TRANSCRIPTASE HOMOLOG (HUMAN);contains L1.t3 L1 repetitive element ;, mRNA sequence	2835089	AA775755	Xq12	Chromosome X, NC_000023.9 (67179440..67570372, complement)	-0.354092	0.20649	-0.151224	0.342943	3.72941	82	0	0	0	-0.248784	-0.420262	-0.0259898	-0.46319	-0.370224	-0.491744	-0.146402	-0.376437	-0.246726	-0.202852	-0.525502	-0.0964013	-0.384813	-0.0911698	-0.302201	-0.449156	-0.282102	-0.655742	-0.802247	-0.284373	-0.302778
38333	2525302		ARL5B	ADP ribosylation factor like GTPase 5B	Other	enzyme		72,92	ADP-ribosylation factor-like 5B	ARL5B	221079	ADP-ribosylation factor-like 5B	ARL5B	Hs.25362	af91c05.s1 Soares_total_fetus_Nb2HF8_9w Homo sapiens cDNA clone IMAGE:1055144 3-, mRNA sequence	2525302	AA621363	10p12.33	Chromosome 10, NC_000010.9 (18988319..19006946)	-0.152692	0.240453	-0.290154	0.311305	2.45554	62	0	0	0	-0.068158	-0.140358	-0.26401	-0.165912	-0.314588	-0.63344	-0.465392	-0.0895269	-0.304892	-0.453501	-0.135601	-0.0304125	-0.132587	-0.453353	-0.10609	-0.403424	0.208208	-0.321931	-0.0657884	0.318585	0.112259
38368	3872630							73,26							qk54f11.x1 NCI_CGAP_Co8 Homo sapiens cDNA clone IMAGE:1872813 3-, mRNA sequence	3872630	AI264427			-0.131893	0.237001	0.0504788	0.386318	2.89451	78	0	0	0	-0.640192	-0.230912	-0.0945036	-0.107891	0.281916	-0.181377	-0.0927855	NaN	-0.00112106	-0.0964105	0.0250412	-0.00459973	-0.168922	0.117364	-0.195521	0.0231501	-0.459183	-0.234292	0.397573	-0.561003	-0.45814
38423	3034279							73,76				Transcribed locus		Hs.666534	oj78b12.s1 Soares_NFL_T_GBC_S1 Homo sapiens cDNA clone IMAGE:1504415 3-, mRNA sequence	3034279	AA897665			-0.0371826	0.301042	-0.257442	0.334421	3.28748	54	0	0	0	-0.0254177	-0.204558	-0.224873	-0.337884	-0.00672362	-0.154022	0.54633	-0.18106	-0.110346	-0.300215	0.0334516	0.145328	-0.759622	-0.0168119	-0.000633	-0.137316	0.0811074	-0.121427	0.52686	0.155164	0.0271962
[truncated: 46 more rows]
[truncated: 93 more columns]

## Sheet: G1 (Blue) vs Control
S2 Table. List of significantly differentially expressed transcripts in the ASD group and in each subgroup compared to the unaffected control group
[truncated: 1,194 more rows]
[truncated: 32 more columns]

## Sheet: G2 (Green) vs Control
S2 Table. List of significantly differentially expressed transcripts in the ASD group and in each subgroup compared to the unaffected control group
[truncated: 369 more rows]
[truncated: 19 more columns]

[truncated: 2 more sheets: G3 (Red) vs Control, G4 (Yellow) vs Control]
