# Supplementary material for: Phenotypic subgrouping and multi-omics analyses reveal reduced diazepam-binding inhibitor (DBI) protein levels in autism spectrum disorder with severe language impairment
Source: PLoS One. 2019 Mar 28;14(3):e0214198. doi: 10.1371/journal.pone.0214198 (PMC6438570; doi:10.1371/journal.pone.0214198)
Supplement: S3 Table — (XLS) [file pone.0214198.s003.xls]

## Sheet: S3_Table
S3 Table. Significantly differentially expressed genes in each subgroup that were associated with the IPA categories “developmental disorder” and “neurological disease”
Developmental disorders and neurological diseases associated with the significantly differentially expressed genes in G1 (Blue) subgroup
Diseases or Functions Annotation	p-Value	Genes	# Genes
Mental retardation	0.00462	ARID1A,CDC42,COQ5,DCAF17,EFTUD2,EP300,GABRD,GNB1,GNB5,HCFC1,HERC1,HIVEP2,HNRNPU,KAT6A,KDM5A,KIF2A,LIG4,MAOA,OPHN1,RAB3GAP2,RPS6KA3,SON,TCF4,TRAPPC9,UBE2A,ZMYND11	26
Familial mental retardation	0.0024	ARID1A,CDC42,COQ5,DCAF17,EFTUD2,EP300,GNB1,GNB5,HCFC1,HERC1,HIVEP2,HNRNPU,KAT6A,KDM5A,KIF2A,LIG4,MAOA,OPHN1,RAB3GAP2,RPS6KA3,SON,TRAPPC9,UBE2A,ZMYND11	24
Familial syndromic intellectual disability	0.00696	ARID1A,COQ5,DCAF17,EFTUD2,EP300,HCFC1,HIVEP2,HNRNPU,KAT6A,KDM5A,LIG4,MAOA,OPHN1,RAB3GAP2,RPS6KA3,SON,UBE2A,ZMYND11	18
Congenital malformation of brain	0.0279	AKT3,ARID1A,EFTUD2,HERC1,KAT6A,KIF2A,LIG4,MED17,PTCH1,RPS6KA3,SEPSECS,TUBB2B	12
Autosomal dominant mental retardation	0.0031	ARID1A,EFTUD2,EP300,GNB1,HIVEP2,KAT6A,KIF2A,SON,ZMYND11	9
Developmental delay	0.00294	EFTUD2,GFER,GNB5,HNRNPU,KAT6A,MED17	6
Mucopolysaccharidoses	0.0175	CTSA,GNS,GUSB	3
Autosomal recessive congenital cataract	0.0265	AGK,GFER,RDH11	3
Pseudohypoparathyroidism type 1B	0.00286	GNAS,STX16	2
Childhood adrenoleukodystrophy	0.00561	ALOX5,SOD2	2
Autosomal recessive nemaline myopathy	0.0241	LMOD3,NEB	2
Macroencephaly	0.0303	AKT3,HERC1	2
Autosomal recessive thyroid hormone resistance syndrome	0.0312	THRB	1
Autosomal recessive type I tyrosinemia	0.0312	FAH	1
Bifid uvula	0.0312	EFTUD2	1
Autoimmune lymphoproliferative syndrome type 2A	0.0312	CASP10	1
Familial hypobetalipoproteinemia type 2	0.0312	ANGPTL3	1
Juvenile/adult type galactosialidosis	0.0312	CTSA	1
Galactosialidosis type II	0.0312	CTSA	1
Galactosialidosis type I	0.0312	CTSA	1
Brunner syndrome	0.0312	MAOA	1
Late infantile metachromatic leukodystrophy	0.0312	ARSA	1
Juvenile type metachromatic leukodystrophy	0.0312	ARSA	1
Autosomal recessive metachromatic leukodystrophy	0.0312	ARSA	1
Adult metachromatic leukodystrophy	0.0312	ARSA	1
Autosomal recessive type 3 oculocutaneous albinism	0.0312	TYRP1	1
Intermediate arylsulfatase A pseudodeficiency	0.0312	ARSA	1
Congenital disorder of glycosylation type 2p	0.0312	TMEM199	1
Congenital disorder of glycosylation type 2i	0.0312	COG5	1
Congenital disorder of glycosylation type 1s	0.0312	ALG13	1
Congenital disorder of glycosylation type 1f	0.0312	MPDU1	1
Autosomal recessive mucopolysaccharidosis type VII	0.0312	GUSB	1
2,4-dienoyl-CoA reductase deficiency	0.0312	NADK2	1
Early infantile epileptic encephalopathy type 54	0.0312	HNRNPU	1
Early infantile epileptic encephalopathy type 5	0.0312	SPTAN1	1
Complex cortical dysplasia with other brain malformations 3	0.0312	KIF2A	1
Autosomal dominant mental retardation type 43	0.0312	HIVEP2	1
Autosomal dominant mental retardation type 42	0.0312	GNB1	1
Autosomal dominant mental retardation type 32	0.0312	KAT6A	1
Autosomal dominant mental retardation type 30	0.0312	ZMYND11	1
Autosomal dominant mental retardation type 14	0.0312	ARID1A	1
Asymmetric polymicrogyria	0.0312	TUBB2B	1
Coffin-Lowry syndrome	0.0312	RPS6KA3	1
Autosomal recessive congenital cataract type 5	0.0312	AGK	1
Cornelia de Lange syndrome type 3	0.0312	SMC3	1
Language delay and attention deficit-hyperactivity disorder/cognitive impairment with or without cardiac arrhythmia	0.0312	GNB5	1
Fuchs endothelial corneal dystrophy type 3	0.0312	TCF4	1
Developmental disorders and neurological diseases associated with the significantly differentially expressed genes in G2 (Green) subgroup
Diseases or Functions Annotation	p-Value	Genes	# Genes
Neurocutaneous syndrome	0.0254	NF2,RTN4	2
Acquired hypogonadotropic hypogonadism	0.00775	AR	1
Acquired primary hypogonadism	0.00775	AR	1
Alcohol induced male hypogonadism	0.00775	AR	1
Autosomal dominant Albright hereditary osteodystrophy	0.00775	GNAS	1
Autosomal dominant neurofibromatosis 2	0.00775	NF2	1
Autosomal recessive Methylmalonic aciduria and homocystinuria cblC type	0.00775	MMACHC	1
Autosomal recessive spondylocostal dysostosis type 3	0.00775	LFNG	1
Chemotherapy induced male hypogonadism	0.00775	AR	1
Complete testicular feminization syndrome	0.00775	AR	1
Delayed puberty	0.00775	AR	1
Glycogen storage disease IXB	0.00775	PHKB	1
Heavy metal induced male hypogonadism	0.00775	AR	1
Ichthyosis prematurity syndrome	0.00775	SLC27A4	1
Klinefelter syndrome	0.00775	AR	1
Mucopolysaccharidosis, mps-iii-c	0.00775	HGSNAT	1
Pseudohypoparathyroidism type 1C	0.00775	GNAS	1
Pseudopseudohypoparathyroidism	0.00775	GNAS	1
Reifenstein syndrome	0.00775	AR	1
Warburg Micro syndrome type 4	0.00775	TBC1D20	1
X-linked hypospadias 1	0.00775	AR	1
X-linked mental retardation type 97	0.00775	ZNF711	1
Alexander disease	0.0154	TARDBP	1
Congenital hypogonadotropic hypogonadism	0.0154	AR	1
Erythropoietic protoporphyria	0.0154	FECH	1
Focal cortical dysplasia of Taylor type IIB	0.0154	RTN4	1
Gynecomastia	0.0154	AR	1
Leydig cell tumor	0.0154	GNAS	1
McCune-Albright syndrome	0.0154	GNAS	1
Nonsyndromic congenital retinal nonattachment	0.0154	TSPAN12	1
Polyostotic fibrous dysplasia	0.0154	GNAS	1
Sertoli cell only syndrome	0.0154	AR	1
Pseudohypoparathyroidism type 1B	0.0231	GNAS	1
Male hypogonadotropic hypogonadism	0.0306	AR	1
Ovarian granulosa cell tumor	0.0306	GNAS	1
Turner syndrome	0.0456	AR	1
Developmental disorders and neurological diseases associated with the significantly differentially expressed genes in G3 (Red) subgroup
Diseases or Functions Annotation	p-Value	Genes	# Genes
Autism or intellectual disability	0.00797	ACSL4,ASCL1,ATP6V1A,BCL11A,C5,CAMTA1,CCNA2,CDC42,CHD4,CHKB,CKAP2L,CNTNAP2,CRBN,CSNK2B,EP300,ERCC3,FCGR2B,FGFR1,GABBR2,GABRB1,GATAD2B,GRIK2,GTF2E2,HNRNPU,HTR2B,IRX5,KDM5A,KDM6A,KIF1A,MAN1B1,MAOA,MECP2,MED12,MEF2C,MPLKIP,MTOR,OGT,OPHN1,OPRK1,PIGG,POGZ,PRKCG,RAB18,RERE,SLC1A4,SLC35A3,SMAD4,SMARCE1,SYNE1,THOC2,TRIO,TSPO,TUBB2A,UBE2A,USP9X,YY1,ZBTB20,ZC3H14,ZNF711	59
Mental retardation	0.00567	ACSL4,ASCL1,ATP6V1A,BCL11A,CAMTA1,CCNA2,CDC42,CHD4,CHKB,CKAP2L,CRBN,CSNK2B,EP300,ERCC3,FGFR1,GABBR2,GABRB1,GATAD2B,GRIK2,GTF2E2,HNRNPU,HTR2B,IRX5,KDM5A,KDM6A,KIF1A,MAN1B1,MAOA,MECP2,MED12,MEF2C,MPLKIP,MTOR,OGT,OPHN1,OPRK1,PIGG,POGZ,PRKCG,RAB18,RERE,SLC1A4,SLC35A3,SMAD4,SMARCE1,SYNE1,THOC2,TRIO,TSPO,TUBB2A,UBE2A,USP9X,YY1,ZBTB20,ZC3H14,ZNF711	56
Familial mental retardation	0.00583	ACSL4,ASCL1,BCL11A,CAMTA1,CCNA2,CDC42,CHD4,CHKB,CKAP2L,CRBN,EP300,ERCC3,FGFR1,GABBR2,GATAD2B,GRIK2,GTF2E2,HNRNPU,HTR2B,IRX5,KDM5A,KDM6A,KIF1A,MAN1B1,MAOA,MECP2,MED12,MEF2C,MPLKIP,MTOR,OGT,OPHN1,PIGG,POGZ,PRKCG,RAB18,SLC1A4,SLC35A3,SMAD4,SMARCE1,THOC2,TRIO,TUBB2A,UBE2A,USP9X,YY1,ZBTB20,ZC3H14,ZNF711	49
Congenital malformation of brain	0.00629	CAMTA1,CENPE,CKAP2L,CLP1,CNTNAP2,COX7B,EPG5,FGFR1,FIG4,IER3IP1,LRP2,MECP2,MEF2C,MTOR,MYCN,PAFAH1B1,PIK3R2,PLK4,PTCH1,QARS,SEPSECS,SLC1A4,SMARCE1,SMG9,TUBA1A,TUBB2A,WDR73,ZNF335	28
Orofacial dysmorphism	0.0115	C2CD3,CKAP2L,COX7B,CTDP1,DHFR,ERF,FGFR1,IRF6,LRP6,MED12,MTOR,PTCH1,RNF135,SMAD4,SUMO1	15
Autosomal dominant mental retardation	0.0127	BCL11A,CAMTA1,CHD4,EP300,FGFR1,GATAD2B,KIF1A,MEF2C,MTOR,POGZ,SMAD4,SMARCE1,TRIO,TUBB2A,ZBTB20	15
Congenital disorder of glycosylation type 1	0.00676	ALG11,ALG13,ALG3,CAD,DPM1,NUS1,STT3B	7
Ovarian sex cord-stromal tumor	0.0146	GNAS,HSP90B1,POR,TUBA1A,TUBA4A,TUBB2A	6
Autosomal dominant amyloidosis	0.0137	APOA1,MAPT,PSEN2,TGFBI	4
Cleft lip	0.0137	DHFR,FGFR1,IRF6,SUMO1	4
Nonaka myopathy	0.0137	CANX,GNE,HSP90B1,PSMA2	4
Trichothiodystrophy	0.00946	ERCC3,GTF2E2,MPLKIP	3
Intellectual disability and seizures	0.0155	CSNK2B,HNRNPU,SLC35A3	3
Developmental disorders and neurological diseases associated with the significantly differentially expressed genes in G4 (Yellow) subgroup
Diseases or Functions Annotation	p-Value	Genes	# Genes
Retinal dystrophy	0.0379	AIPL1,CDH3,PCYT1A,POC1B	4
Familial cone-rod dystrophy	0.00326	AIPL1,PCYT1A,POC1B	3
Craniosynostosis	0.00493	ERF,POLR1A,POR	3
Congenital disorders of glycosylation	0.0351	ALG8,FKRP,MPI	3
Autosomal recessive retinal dystrophy	0.00957	CDH3,PCYT1A,POC1B	3
DiGeorge syndrome	0.0441	DGCR8,KIF1BP	2
Congenital disorder of glycosylation type 1	0.0414	ALG8,MPI	2
Congenital adrenal hyperplasia	0.00956	AR,POR	2
Autosomal recessive cone-rod dystrophy	0.00815	PCYT1A,POC1B	2
Autosomal recessive albinism	0.0287	OCA2,RAB27A	2
Autosomal dominant craniosynostosis	0.0221	ERF,POLR1A	2
Zlotogora-Ogur syndrome	0.0116	NECTIN1	1
X-linked mental retardation syndromic 13	0.0116	MECP2	1
X-linked hypospadias 1	0.0116	AR	1
Spondylometaphyseal dysplasia with cone-rod dystrophy	0.0116	PCYT1A	1
Sertoli cell only syndrome	0.023	AR	1
Reifenstein syndrome	0.0116	AR	1
Neonatal severe encephalopathy	0.0116	MECP2	1
Muscular dystrophy-dystroglycanopathy (congenital without mental retardation) type B5	0.0116	FKRP	1
Muscular dystrophy-dystroglycanopathy (congenital with mental retardation) type B5	0.0116	FKRP	1
Muscular dystrophy-dystroglycanopathy (congenital with brain and eye anomalies) type A5	0.0116	FKRP	1
Methylmalonic acidemia and homocysteinemia cblX type	0.023	HCFC1	1
Male hypogonadotropic hypogonadism	0.0455	AR	1
Lubs X-linked mental retardation syndrome	0.0116	MECP2	1
Leber congenital amaurosis type 4	0.0116	AIPL1	1
Kynureninase deficiency	0.0116	KYNU	1
Klinefelter syndrome	0.0116	AR	1
Kallmann syndrome type 12	0.0116	GNRH1	1
Hypogonadotropic hypogonadism 12 without anosmia	0.0116	GNRH1	1
Heavy metal induced male hypogonadism	0.0116	AR	1
Gynecomastia	0.023	AR	1
Griscelli syndrome type 2	0.0116	RAB27A	1
Glycogen storage disease type IXc	0.0116	PHKG2	1
Galactosylceramide beta-galactosidase deficiency	0.0455	FLOT2	1
Fukuyama congenital muscular dystrophy	0.023	FKRP	1
Familial Angelman syndrome	0.023	MECP2	1
Ectodermal dysplasia ectrodactyly macular dystrophy	0.0116	CDH3	1
Distal myopathy type 4	0.0116	FLNC	1
Delayed puberty	0.0116	AR	1
Cytochrome P450 oxidoreductase deficiency	0.0116	POR	1
Craniosynostosis type 4	0.0116	ERF	1
Congenital hypotrichosis with juvenile macular dystrophy	0.0116	CDH3	1
Congenital hypogonadotropic hypogonadism	0.023	AR	1
Congenital dyserythropoietic anemia type Ib	0.0116	C15orf41	1
Congenital disorder of glycosylation type 1h	0.0116	ALG8	1
Congenital disorder of glycosylation type 1b	0.023	MPI	1
Cone-rod dystrophy type 20	0.0116	POC1B	1
Complete testicular feminization syndrome	0.0116	AR	1
Cincinnati type acrofacial dysostosis	0.0116	POLR1A	1
Chitayat syndrome	0.0116	ERF	1
Childhood adrenoleukodystrophy	0.0455	SOD2	1
Chemotherapy induced male hypogonadism	0.0116	AR	1
CAPOS syndrome	0.0116	ATP1A3	1
Brown oculocutaneous albinism	0.0116	OCA2	1
Bilateral generalized polymicrogyria	0.0116	KIF1BP	1
Autosomal recessive tyrosinase-positive oculocutaneous albinism	0.023	OCA2	1
Autosomal recessive spondylocostal dysostosis type 3	0.0116	LFNG	1
Autosomal recessive limb-girdle muscular dystrophy type 2I	0.0116	FKRP	1
Autosomal recessive delta-aminolevulinate dehydratase porphyria	0.0116	ALAD	1
Autosomal dominant hemochromatosis type 4	0.0116	SLC40A1	1
Antley-Bixler syndrome with genital anomalies and disordered steroidogenesis	0.0116	POR	1
Alcohol induced male hypogonadism	0.0116	AR	1
AIPL1-related cone-rod dystrophy	0.0116	AIPL1	1
Acquired primary hypogonadism	0.0116	AR	1
Acquired hypogonadotropic hypogonadism	0.0116	AR	1
3-methylglutaconic aciduria with deafness, encephalopathy, and Leigh-like syndrome	0.0116	SERAC1	1
