# Supplementary material for: Phenotypic subgrouping and multi-omics analyses reveal reduced diazepam-binding inhibitor (DBI) protein levels in autism spectrum disorder with severe language impairment
Source: PLoS One. 2019 Mar 28;14(3):e0214198. doi: 10.1371/journal.pone.0214198 (PMC6438570; doi:10.1371/journal.pone.0214198)
Supplement: S4 Table — (XLS) [file pone.0214198.s004.xls]

## Sheet: S4_Table
S4 Table. Differentially expressed spots from the 2D-PAGE and LC-MS/MS analyses
Spot ID	G1 (Red) Subgroup	Control	Fold Change	Regulation Trend	P-values
329	undetectable	0.851456	0	Down-regulation	8.37e-07
302	undetectable	0.034231	0	Down-regulation	2.02e-06
353	undetectable	0.103217	0	Down-regulation	5.95e-06
306	undetectable	0.023973	0	Down-regulation	4.12e-05
348	undetectable	0.168094	0	Down-regulation	4.19e-05
313	undetectable	0.051069	0	Down-regulation	5.19e-05
510	undetectable	0.065897	0	Down-regulation	8.74e-05
312	undetectable	0.112551	0	Down-regulation	0.000159
300	undetectable	0.029963	0	Down-regulation	0.000162
320	undetectable	0.056371	0	Down-regulation	0.000195
283	undetectable	0.125484	0	Down-regulation	0.000203
299	undetectable	0.046655	0	Down-regulation	0.000333
298	undetectable	0.040648	0	Down-regulation	0.000493
281	undetectable	0.257395	0	Down-regulation	0.000601
291	undetectable	0.10914	0	Down-regulation	0.000626
277	undetectable	0.135951	0	Down-regulation	0.000767
297	undetectable	0.066553	0	Down-regulation	0.000917
304	undetectable	0.038153	0	Down-regulation	0.001152
361	undetectable	0.195178	0	Down-regulation	0.001748
350	undetectable	0.342082	0	Down-regulation	0.002667
362	undetectable	0.092668	0	Down-regulation	0.002918
360	undetectable	0.118703	0	Down-regulation	0.003273
303	undetectable	0.089244	0	Down-regulation	0.004473
295	undetectable	0.053868	0	Down-regulation	0.005629
274	undetectable	0.068234	0	Down-regulation	0.005728
324	undetectable	0.145552	0	Down-regulation	0.005802
293	undetectable	0.06345	0	Down-regulation	0.005862
338	undetectable	0.121431	0	Down-regulation	0.006297
322	undetectable	0.600733	0	Down-regulation	0.006807
514	undetectable	0.218619	0	Down-regulation	0.008801
349	undetectable	0.049274	0	Down-regulation	0.008905
358	undetectable	0.051848	0	Down-regulation	0.010812
289	undetectable	0.03194	0	Down-regulation	0.010815
326	undetectable	0.190677	0	Down-regulation	0.012289
321	undetectable	0.094531	0	Down-regulation	0.0151
335	undetectable	0.05864	0	Down-regulation	0.015398
325	undetectable	0.052105	0	Down-regulation	0.015731
319	undetectable	0.813276	0	Down-regulation	0.015751
352	undetectable	0.089483	0	Down-regulation	0.016478
356	undetectable	0.043074	0	Down-regulation	0.017938
305	undetectable	0.03095	0	Down-regulation	0.034036
286	undetectable	0.091453	0	Down-regulation	0.034481
172	0.023073	0.303495	0.076025	Down-regulation	0.013695
143	0.007215	0.051177	0.140988	Down-regulation	0.023534
384	0.03514	0.234626	0.149769	Down-regulation	0.005392
161	0.040002	0.215217	0.185869	Down-regulation	0.031335
232	0.00893	0.043329	0.206099	Down-regulation	0.033111
221	0.008722	0.038383	0.227229	Down-regulation	0.035155
526	0.042911	0.182892	0.234625	Down-regulation	0.000204
252	0.038027	0.146959	0.25876	Down-regulation	0.000847
525	0.070756	0.198037	0.357286	Down-regulation	0.020636
504	0.039153	0.107127	0.365478	Down-regulation	0.036461
78	0.098615	0.214368	0.460029	Down-regulation	0.007892
82	0.07754	0.149402	0.519005	Down-regulation	0.027586
184	0.024517	0.044515	0.550748	Down-regulation	0.013397
518	0.167949	0.285917	0.587405	Down-regulation	0.006836
63	2.98437	4.82436	0.618604	Down-regulation	0.019533
11	0.067786	0.101797	0.665895	Down-regulation	0.041598
41	0.231088	0.173999	1.3281	Up-regulation	0.004703
2	0.086906	0.056878	1.52795	Up-regulation	0.030195
183	0.081141	0.052029	1.55952	Up-regulation	0.032929
153	0.170284	0.107118	1.58969	Up-regulation	0.032515
290	0.798034	0.48896	1.6321	Up-regulation	0.005744
119	0.165271	0.100125	1.65065	Up-regulation	0.045774
15	0.155244	0.088843	1.74741	Up-regulation	0.037884
213	0.095529	0.05406	1.7671	Up-regulation	0.031419
29	0.059614	0.03332	1.78917	Up-regulation	0.010625
32	0.091245	0.042542	2.14479	Up-regulation	0.044949
21	0.095143	0.043059	2.20958	Up-regulation	0.026215
8	0.157736	0.067883	2.32366	Up-regulation	0.001726
3	0.090273	0.038717	2.33162	Up-regulation	0.00594
6	0.186361	0.079252	2.35151	Up-regulation	0.003625
193	0.066449	0.027819	2.38864	Up-regulation	0.007915
1	0.14247	0.058996	2.41492	Up-regulation	0.022133
194	0.096439	0.039277	2.45537	Up-regulation	0.002308
522	0.079627	0.030543	2.60702	Up-regulation	0.036299
521	0.117763	0.040373	2.91688	Up-regulation	0.035102
51	0.143854	0.047855	3.00605	Up-regulation	0.004311
125	0.118897	0.038483	3.08962	Up-regulation	0.003772
17	0.281862	0.075113	3.75252	Up-regulation	0.043257
524	0.073253	undetectable	#DIV/0!	Up-regulation	0.000665
523	0.079389	undetectable	#DIV/0!	Up-regulation	0.007796
