# Supplementary material for: Phenotypic subgrouping and multi-omics analyses reveal reduced diazepam-binding inhibitor (DBI) protein levels in autism spectrum disorder with severe language impairment
Source: PLoS One. 2019 Mar 28;14(3):e0214198. doi: 10.1371/journal.pone.0214198 (PMC6438570; doi:10.1371/journal.pone.0214198)
Supplement: S5 Table — (XLS) [file pone.0214198.s005.xls]

## Sheet: S6_Table
S5 Table. Top diseases/disorders associated with 18 differentially expressed proteins in ASD with severe language impairment
Categories	Diseases or Functions Annotation	p-Value	Proteins	# Proteins
Neurological Disease	progressive motor neuropathy	3.19e-05	ANXA5,CALM1 (includes others),DBI,GSTP1,HNRNPA1,TPT1	6
Neurological Disease	amyotrophic lateral sclerosis	8.07e-05	ANXA5,CALM1 (includes others),DBI,HNRNPA1	4
Neurological Disease	Alzheimer disease	0.0372	HNRNPA1,LGALS1,TUBB	3
Neurological Disease	glioblastoma	0.0109	H3F3C,HNRNPA1,IDH2	3
Neurological Disease	low grade astrocytoma	0.000647	HNRNPA1,IDH2	2
Neurological Disease	Parkinson's disease	0.0364	GSTP1,TPT1	2
Neurological Disease	amyotrophic lateral sclerosis type 20	0.000924	HNRNPA1	1
Neurological Disease	anaplastic oligoastrocytoma	0.0192	IDH2	1
Neurological Disease	anaplastic oligodendroglioma	0.0192	IDH2	1
Neurological Disease	autosomal recessive hereditary sensory neuropathy with spastic paralegia	0.000924	CCT5	1
Neurological Disease	complex cortical dysplasia with other brain malformations 6	0.000924	TUBB	1
Neurological Disease	d-2-hydroxyglutaric aciduria type 2	0.000924	IDH2	1
Neurological Disease	diffuse astrocytoma	0.00461	IDH2	1
Neurological Disease	febrile seizure	0.0337	TUBB	1
Neurological Disease	grade 3 malignant glioma	0.00645	IDH2	1
Neurological Disease	high grade glioma	0.0174	IDH2	1
Neurological Disease	inclusion body myopathy with early-onset Paget disease without frontotemporal dementia type 3	0.000924	HNRNPA1	1
Neurological Disease	Leigh syndrome	0.0346	DLD	1
Neurological Disease	pilocytic astrocytoma	0.0129	HNRNPA1	1
Neurological Disease	progressive multiple sclerosis	0.0247	HNRNPA1	1
Neurological Disease	pyruvate decarboxylase deficiency	0.00461	DLD	1
Neurological Disease	sporadic Parkinson disease	0.00461	GSTP1	1
Psychological Disorders	Alzheimer disease	0.0372	HNRNPA1,LGALS1,TUBB	3
Psychological Disorders	Parkinson's disease	0.0364	GSTP1,TPT1	2
Psychological Disorders	Substance-Related Disorders	0.0155	DBI,GSTP1	2
Psychological Disorders	alcoholic hepatitis	0.0328	GSTP1	1
Psychological Disorders	anxiety disorders with panic attacks	0.00737	DBI	1
Psychological Disorders	heroin dependence	0.0346	DBI	1
Psychological Disorders	severe alcoholic liver disease	0.0165	GSTP1	1
Psychological Disorders	sporadic Parkinson disease	0.00461	GSTP1	1
Developmental Disorder	congenital anomaly of cardiovascular system	0.0106	CALM1 (includes others),IDH2	2
Developmental Disorder	complex cortical dysplasia with other brain malformations 6	0.000924	TUBB	1
Developmental Disorder	dihydrolipoamide dehydrogenase deficiency	0.000924	DLD	1
Developmental Disorder	inclusion body myopathy with early-onset Paget disease without frontotemporal dementia type 3	0.000924	HNRNPA1	1
Developmental Disorder	long QT syndrome 1	0.00369	CALM1 (includes others)	1
Developmental Disorder	long QT syndrome type 14	0.000924	CALM1 (includes others)	1
Developmental Disorder	long QT syndrome type 15	0.000924	CALM1 (includes others)	1
Developmental Disorder	Maffucci syndrome	0.00185	IDH2	1
Developmental Disorder	Michelin tire baby syndrome	0.000924	TUBB	1
Developmental Disorder	pyruvate decarboxylase deficiency	0.00461	DLD	1
Endocrine System Disorders	ovarian cancer	0.0416	CCT5,COX5A,ENO1,GSTP1,TUBB	5
Endocrine System Disorders	benign thyroid nodule	5.93e-06	AHSG,ANXA5,GSTP1	3
Endocrine System Disorders	benign cold thyroid nodule	9.6e-05	ANXA5,GSTP1	2
Endocrine System Disorders	primary ovarian cancer	0.00226	CCT5,COX5A	2
Endocrine System Disorders	thyroid follicular adenoma	0.000152	ANXA5,GSTP1	2
Inflammatory Disease	Rheumatic Disease	0.00166	AHSG,ENO1,ERH,GSTP1,HNRNPA1,LGALS1	6
Inflammatory Disease	rheumatoid arthritis	0.00193	AHSG,ENO1,ERH,HNRNPA1,LGALS1	5
Inflammatory Disease	Dermatitis	0.000495	ANXA5,ENO1,GSTP1,LGALS1	4
Inflammatory Disease	atopic dermatitis	0.0027	ANXA5,ENO1,LGALS1	3
Inflammatory Disease	polyarticular juvenile rheumatoid arthritis	0.00401	HNRNPA1,LGALS1	2
Inflammatory Disease	alcoholic hepatitis	0.0328	GSTP1	1
Inflammatory Disease	Barrett syndrome	0.0417	GSTP1	1
Inflammatory Disease	eczema	0.039	GSTP1	1
Inflammatory Disease	inflammation of mucosa	0.0292	GSTP1	1
Inflammatory Disease	progressive multiple sclerosis	0.0247	HNRNPA1	1
Lipid Metabolism	joining of lipid	6.25e-05	ANXA5,GSTP1	2
Lipid Metabolism	conjugation of 2-hydroxyestradiol	0.000924	GSTP1	1
Lipid Metabolism	conversion of 2-hydroxyestradiol	0.000924	GSTP1	1
Lipid Metabolism	conversion of beta-estradiol	0.00185	GSTP1	1
Lipid Metabolism	cross-linkage of phosphatidylserine	0.000924	ANXA5	1
Lipid Metabolism	exposure of phosphatidylserine	0.0147	LGALS1	1
Lipid Metabolism	mobilization of phosphatidylserine	0.000924	LGALS1	1
Lipid Metabolism	redistribution of phosphatidylserine	0.000924	LGALS1	1
Lipid Metabolism	release of thromboxane B2	0.00185	LGALS1	1
Lipid Metabolism	synthesis of phosphatidylcholine	0.0129	DBI	1
Lipid Metabolism	synthesis of phosphatidylethanolamine	0.00645	DBI	1
