# Supplementary material for: Phenotypic subgrouping and multi-omics analyses reveal reduced diazepam-binding inhibitor (DBI) protein levels in autism spectrum disorder with severe language impairment
Source: PLoS One. 2019 Mar 28;14(3):e0214198. doi: 10.1371/journal.pone.0214198 (PMC6438570; doi:10.1371/journal.pone.0214198)
Supplement: S6 Table — (XLS) [file pone.0214198.s006.xls]

## Sheet: Sheet1
S6 Table. Overlapping proteins between the 18 differentially expressed proteins from the LC-MS/MS analysis and those proteins encoded by transcripts found to be differentially expressed in previous ASD transcriptome studies.
Comparison	Transcriptome GEO Datasets	# Overlapping Proteins	Proteins
Top Proteins from LC-MS/MS	GSE15402
	All ASD	0	-
	G1(Blue)	0	-
	G2(Green)	0	-
	G3(Red)	1	IDH2
	G4(Yellow)	0	-
	GSE6575	5	CLTA TUBB ENO1 CALM1 ANXA5
	GSE18123	1	DLD
	GSE25507	2	CLTA HNRNPA1
	GSE42133	4	IDH2 PGAM1 DBI CALM1
